# Supplementary material for: Research Trends and Hotspots Analysis Related to Monocarboxylate Transporter 1: A Study Based on Bibliometric Analysis
Source: Int J Environ Res Public Health. 2019 Mar 27;16(7):1091. doi: 10.3390/ijerph16071091 (PMC6479916; doi:10.3390/ijerph16071091)
Supplement: Supplementary file 1 [file ijerph-16-01091-s001.zip]

Archive with 5 entries (4 files):
- Supplementary Files/Figure S1.jpg
- Supplementary Files/Figure S2.png
- Supplementary Files/Figure S3.png
- Supplementary Files/Table S1.xlsx
- Supplementary Files/
