# Supplementary material for: Research Trends and Hotspots Analysis Related to Monocarboxylate Transporter 1: A Study Based on Bibliometric Analysis
Source: Int J Environ Res Public Health. 2019 Mar 27;16(7):1091. doi: 10.3390/ijerph16071091 (PMC6479916; doi:10.3390/ijerph16071091)
Supplement: Supplementary file 1 [file ijerph-16-01091-s001.zip › Supplementary Files/Table S1.xlsx]

## Sheet: My EndNote Library
Author	Year	Title	Journal
Abe, T.	2015	High-intensity interval training-induced metabolic adaptation coupled with an increase in Hif-1 alpha and glycolytic protein expression	Journal of Applied Physiology
Abe, Y.	2010	Bioenergetic characterization of mouse podocytes	American Journal of Physiology-Cell Physiology
Achanta, L. B.	2017	beta-Hydroxybutyrate in the Brain: One Molecule, Multiple Mechanisms	Neurochemical Research
Adijanto, J.	2014	The Retinal Pigment Epithelium Utilizes Fatty Acids for Ketogenesis IMPLICATIONS FOR METABOLIC COUPLING WITH THE OUTER RETINA	Journal of Biological Chemistry
Afonso, J.	2015	CD147 and MCT1-potential partners in bladder cancer aggressiveness and cisplatin resistance	Molecular Carcinogenesis
Afonso, J.	2016	Metabolic coupling in urothelial bladder cancer compartments and its correlation to tumor aggressiveness	Cell Cycle
Agyekum, A. K.	2015	Effect of supplementing a fibrous diet with a xylanase and beta-glucanase blend on growth performance, intestinal glucose uptake, and transport-associated gene expression in growing pigs	Journal of Animal Science
Ahlin, G.	2009	Endogenous Gene and Protein Expression of Drug-Transporting Proteins in Cell Lines Routinely Used in Drug Discovery Programs	Drug Metabolism and Disposition
Akerud, H.	2009	Lactate distribution in culture medium of human myometrial biopsies incubated under different conditions	American Journal of Physiology-Endocrinology and Metabolism
Alarcon, P.	2017	D(-) Lactic Acid-Induced Adhesion of Bovine Neutrophils onto Endothelial Cells Is Dependent on Neutrophils Extracellular Traps Formation and CD11b Expression	Frontiers in Immunology
Allard, C.	2013	Alteration of hypothalamic glucose and lactate sensing in 48 h hyperglycemic rats	Neuroscience Letters
Allen, E.	2016	Metabolic Symbiosis Enables Adaptive Resistance to Anti-angiogenic Therapy that Is Dependent on mTOR Signaling	Cell Reports
Allritz, C.	2009	Endothelin-1 reverses the histone deacetylase inhibitor-induced increase in glial glutamate transporter transcription without affecting histone acetylation levels	Neurochemistry International
Almeida, L.	2017	GLUT1, MCT1/4 and CD147 overexpression supports the metabolic reprogramming in papillary renal cell carcinoma	Histology and Histopathology
Al-Mosauwi, H.	2016	Differential protein abundance of a basolateral MCT1 transporter in the human gastrointestinal tract	Cell Biology International
Alves, M. G.	2016	Testicular lactate content is compromised in men with Klinefelter Syndrome	Molecular Reproduction and Development
Alves, M. G.	2014	Metformin and male reproduction: effects on Sertoli cell metabolism	British Journal of Pharmacology
Alves, V. A.	2014	Characterization of monocarboxylate transporter activity in hepatocellular carcinoma	World Journal of Gastroenterology
Amaral, A. I.	2016	Characterization of Glucose-Related Metabolic Pathways in Differentiated Rat Oligodendrocyte Lineage Cells	Glia
Ambrosetti, D.	2018	The two glycolytic markers GLUT1 and MCT1 correlate with tumor grade and survival in clear-cell renal cell carcinoma	Plos One
Amorim, R.	2015	Monocarboxylate transport inhibition potentiates the cytotoxic effect of 5-fluorouracil in colorectal cancer cells	Cancer Letters
Ananth, S.	2013	Induction of the Cystine/Glutamate Exchanger SLC7A11 in Retinal Pigment Epithelial Cells by the Antipsoriatic Drug Monomethylfumarate	Investigative Ophthalmology & Visual Science
Andersen, A. P.	2016	Roles of acid-extruding ion transporters in regulation of breast cancer cell growth in a 3-dimensional microenvironment	Molecular Cancer
Andersen, A. P.	2018	The net acid extruders NHE1, NBCn1 and MCT4 promote mammary tumor growth through distinct but overlapping mechanisms	International Journal of Cancer
Andrews, M. T.	2009	Adaptive mechanisms regulate preferred utilization of ketones in the heart and brain of a hibernating mammal during arousal from torpor	American Journal of Physiology-Regulatory Integrative and Comparative Physiology
Angamo, E. A.	2017	Contribution of Intrinsic Lactate to Maintenance of Seizure Activity in Neocortical Slices from Patients with Temporal Lobe Epilepsy and in Rat Entorhinal Cortex	International Journal of Molecular Sciences
Arroyo, J. M.	2017	Reticulo-rumen mass, epithelium gene expression, and systemic biomarkers of metabolism and inflammation in Holstein dairy cows fed a high-energy diet	Journal of Dairy Science
Aschenbach, J. R	2009	Bicarbonate-dependent and bicarbonate-independent mechanisms contribute to nondiffusive uptake of acetate in the ruminal epithelium of sheep	American Journal of Physiology-Gastrointestinal and Liver Physiology
Aschenbach, J. R	2011	RUMINANT NUTRITION SYMPOSIUM: Role of fermentation acid absorption in the regulation of ruminal pH	Journal of Animal Science
Asgharzadeh, M.	2017	Molecular machineries of pH dysregulation in tumor microenvironment: potential targets for cancer therapy	Bioimpacts
Astakhova, L.	2016	Short Chain Fatty Acids (SCFA) Reprogram Gene Expression in Human Malignant Epithelial and Lymphoid Cells	Plos One
Aveseh, M.	2015	Exercise-induced changes in tumour LDH-B and MCT1 expression are modulated by oestrogen-related receptor alpha in breast cancer-bearing BALB/c mice	Journal of Physiology-London
Aveseh, M.	2014	Endurance training increases brain lactate uptake during hypoglycemia by up regulation of brain lactate transporters	Molecular and Cellular Endocrinology
Azevedo, C.	2015	The Chemopreventive Effect of the Dietary Compound Kaempferol on the MCF-7 Human Breast Cancer Cell Line Is Dependent on Inhibition of Glucose Cellular Uptake	Nutrition and Cancer-an International Journal
Azevedo-Silva, J	2015	The cytotoxicity of 3-bromopyruvate in breast cancer cells depends on extracellular pH	Biochemical Journal
Balmaceda-Aguile, C.	2012	Glucose Transporter 1 and Monocarboxylate Transporters 1, 2, and 4 Localization within the Glial Cells of Shark Blood-Brain-Barriers	Plos One
Banerjee, A.	2016	L-Lactate mediates neuroprotection against ischaemia by increasing TREK1 channel expression in rat hippocampal astrocytes in vitro	Journal of Neurochemistry
Barbu, A.	2012	Blood Flow in Endogenous and Transplanted Pancreatic Islets in Anesthetized Rats Effects of Lactate and Pyruvate	Pancreas
Barez-Lopez, S.	2016	Effect of Triiodothyroacetic Acid Treatment in Mct8 Deficiency: A Word of Caution	Thyroid
Barot, M.	2014	Monocarboxylate transporter mediated uptake of moxifloxacin on human retinal pigmented epithelium cells	Journal of Pharmacy and Pharmacology
Battista, M. J.	2016	Feasibility of induced metabolic bioluminescence imaging in advanced ovarian cancer patients: first results of a pilot study	Journal of Cancer Research and Clinical Oncology
Bazovkin, V. M.	2016	High operating temperature SWIR p(+)-n FPA based on MBE-grown HgCdTe/Si(013)	Infrared Physics & Technology
Becker, H. M.	2008	Nonenzymatic proton handling by carbonic anhydrase II during H(+)-lactate cotransport via monocarboxylate transporter 1	Journal of Biological Chemistry
Becker, H. M.	2010	Nonenzymatic Augmentation of Lactate Transport via Monocarboxylate Transporter Isoform 4 by Carbonic Anhydrase II	Journal of Membrane Biology
Becker, H. M.	2011	Intramolecular proton shuttle supports not only catalytic but also noncatalytic function of carbonic anhydrase II	Proceedings of the National Academy of Sciences of the United States of America
Becker, H. M.	2010	Localization of members of MCT monocarboxylate transporter family Slc16 in the kidney and regulation during metabolic acidosis	American Journal of Physiology-Renal Physiology
Beloueche-Babari,M.	2017	MCT1 Inhibitor AZD3965 Increases Mitochondrial Metabolism, Facilitating Combination Therapy and Noninvasive Magnetic Resonance Spectroscopy	Cancer Research
Benedeti, P. D.	2018	Nellore bulls (Bos taurus indicus) with high residual feed intake have increased the expression of genes involved in oxidative phosphorylation in rumen epithelium	Animal Feed Science and Technology
Benesch, F.	2014	Monocarboxylate transporters 1 and 4: expression and regulation by PPAR alpha in ovine ruminal epithelial cells	American Journal of Physiology-Regulatory Integrative and Comparative Physiology
Bensaad, K.	2014	Hypoxia and Metabolism in Cancer	Adv Exp Med Biol.
Bentley, D. J.	2009	The relationship between monocarboxylate transporters 1 and 4 expression in skeletal muscle and endurance performance in athletes	European Journal of Applied Physiology
Benton, C. R.	2008	PGC-1 alpha increases skeletal muscle lactate uptake by increasing the expression of MCT1 but not MCT2 or MCT4	Physiological Genomics
Ben-Zaken, S.	2015	Differences in MCT1 A1470T polymorphism prevalence between runners and swimmers	Scandinavian Journal of Medicine & Science in Sports
Berginc, K.	2010	In vitro interactions between aged garlic extract and drugs used for the treatment of cardiovascular and diabetic patients	European Journal of Nutrition
Bernacchioni, C.	2017	NMR metabolomics highlights sphingosine kinase-1 as a new molecular switch in the orchestration of aberrant metabolic phenotype in cancer cells	Molecular Oncology
Berrios, C.	2016	Merkel Cell Polyomavirus Small T Antigen Promotes Pro-Glycolytic Metabolic Perturbations Required for Transformation	Plos Pathogens
Bhattacharyya, K	2014	Spatial variations in deformation mechanisms along the Main Central thrust zone: Implications for the evolution of the MCT in the Darjeeling -Sikkim Himalaya	Journal of Asian Earth Sciences
Birsoy, K.	2013	MCT1-mediated transport of a toxic molecule is an effective strategy for targeting glycolytic tumors	Nature Genetics
Bishop, D.	2008	Effects of high-intensity training on muscle lactate transporters and postexercise recovery of muscle lactate and hydrogen ions in women	American Journal of Physiology-Regulatory Integrative and Comparative Physiology
Blanchard, M. G.	2008	Measuring ion transport activities in Xenopus oocytes using the ion-trap technique	American Journal of Physiology-Cell Physiology
Blanco-Melo, D.	2017	Co-option of an endogenous retrovirus envelope for host defense in hominid ancestors	Elife
Boesmans, L.	2015	Inflammation-Induced Downregulation of Butyrate Uptake and Oxidation Is Not Caused by a Reduced Gene Expression	Journal of Cellular Physiology
Boidot, R.	2012	Regulation of Monocarboxylate Transporter MCT1 Expression by p53 Mediates Inward and Outward Lactate Fluxes in Tumors	Cancer Research
Boitsova, E. B.	2018	The inhibitory effect of LPS on the expression of GPR81 lactate receptor in blood-brain barrier model in vitro	Journal of Neuroinflammation
Bola, B. M.	2014	Inhibition of Monocarboxylate Transporter-1 (MCT1) by AZD3965 Enhances Radiosensitivity by Reducing Lactate Transport	Molecular Cancer Therapeutics
Bolomsky, A.	2017	IKAROS expression in distinct bone marrow cell populations as a candidate biomarker for outcome with lenalidomide-dexamethasone therapy in multiple myeloma	American Journal of Hematology
Bonneau, A.	2013	Metronidazole-coumarin conjugates and 3-cyano-7-hydroxy-coumarin act as isoform-selective carbonic anhydrase inhibitors	Journal of Enzyme Inhibition and Medicinal Chemistry
Bonuccelli, G.	2014	Role of mesenchymal stem cells in osteosarcoma and metabolic reprogramming of tumor cells	Oncotarget
Borghese, R.	2008	The highly toxic oxyanion tellurite (TeO32-) enters the phototrophic bacterium Rhodobacter capsulatus via an as yet uncharacterized monocarboxylate transport system	Archives of Microbiology
Borthakur, A.	2012	A novel nutrient sensing mechanism underlies substrate-induced regulation of monocarboxylate transporter-1	American Journal of Physiology-Gastrointestinal and Liver Physiology
Borthakur, A.	2008	Regulation of monocarboxylate transporter 1 (MCT1) promoter by butyrate in human intestinal epithelial cells: Involvement of NF-kappa B pathway	Journal of Cellular Biochemistry
Bouret, Y.	2014	Capturing Intracellular pH Dynamics by Coupling Its Molecular Mechanisms within a Fully Tractable Mathematical Model	Plos One
Bourgeois, N. M.	2016	Characterization of Chicken Thyroid Hormone Transporters	Endocrinology
Breukels, V.	2015	Direct dynamic measurement of intracellular and extracellular lactate in small-volume cell suspensions with C-13 hyperpolarised NMR	Nmr in Biomedicine
Brinkhaus, A. G.	2016	Effect of exchanging Onobrychis viciifolia and Lotus corniculatus for Medicago sativa on ruminal fermentation and nitrogen turnover in dairy cows	Journal of Dairy Science
Brooks, G. A.	2009	Cell-cell and intracellular lactate shuttles	Journal of Physiology-London
Brooks, G. A.	2010	Master regulator or readout: the wisdom of distributed control. Focus on "Pyruvate suppresses PGC1 alpha expression and substrate utilization despite increased respiratory chain content in C2C12 myotubes"	American Journal of Physiology-Cell Physiology
Brown, L. D.	2017	Exogenous amino acids suppress glucose oxidation and potentiate hepatic glucose production in late gestation fetal sheep	American Journal of Physiology-Regulatory Integrative and Comparative Physiology
Brown, S. R.	2015	Cellular changes of the colon after mechanical bowel preparation	Journal of Surgical Research
Bunik, V. I.	2015	Specific inhibition by synthetic analogs of pyruvate reveals that the pyruvate dehydrogenase reaction is essential for metabolism and viability of glioblastoma cells	Oncotarget
Burghoff, S.	2008	Horizontal gene transfer from human endothelial cells to rat cardiomyocytes after intracoronary transplantation	Cardiovascular Research
Busk, M.	2011	Inhibition of tumor lactate oxidation: Consequences for the tumor microenvironment	Radiotherapy and Oncology
Cai, L.	2016	ADJUVANT THERAPIES USING NORMOBARIC OXYGEN WITH HYPOTHERMIA OR ETHANOL FOR REDUCING HYPERGLYCOLYSIS IN THROMBOEMBOLIC CEREBRAL ISCHEMIA	Neuroscience
Canis, M.	2009	Increased densities of monocarboxylate transport protein MCT1 after chronic administration of nicotine in rat brain	Neuroscience Research
Canis, M.	2009	Increased densities of monocarboxylate transporter MCT1 after chronic hyperglycemia in rat brain	Brain Research
Cao, Y. W.	2018	Monocarboxylate transporters MCT1 and MCT4 are independent prognostic biomarkers for the survival of patients with clear cell renal cell carcinoma and those receiving therapy targeting angiogenesis	Urologic Oncology-Seminars and Original Investigations
Cardaci, S.	2012	Glutamine Deprivation Enhances Antitumor Activity of 3-Bromopyruvate through the Stabilization of Monocarboxylate Transporter-1	Cancer Research
Carneiro, L.	2017	AMPK activation caused by reduced liver lactate metabolism protects against hepatic steatosis in MCT1 haploinsufficient mice	Molecular Metabolism
Carneiro, L.	2015	Monocarboxylate transporters: new players in body weight regulation	Obesity Reviews
Carreras, F. J.	2015	Expression of Glucose Transporters in the Prelaminar Region of the Optic-Nerve Head of the Pig as Determined by Immunolabeling and Tissue Culture	Plos One
Carriere, A.	2014	Browning of White Adipose Cells by Intermediate Metabolites: An Adaptive Mechanism to Alleviate Redox Pressure	Diabetes
Castorino, J. J.	2011	Basolateral Sorting Signals Regulating Tissue-Specific Polarity of Heteromeric Monocarboxylate Transporters in Epithelia	Traffic
Cetindis, M.	2016	Glutaminolysis and carcinogenesis of oral squamous cell carcinoma	European Archives of Oto-Rhino-Laryngology
Chatel, B.	2017	Role of MCT1 and CAII in skeletal muscle pH homeostasis, energetics, and function: in vivo insights from MCT1 haploinsufficient mice	Faseb Journal
Chaudhary, N.	2016	Proteome scale census of major facilitator superfamily transporters in Trichoderma reesei using protein sequence and structure based classification enhanced ranking	Gene
Chaumeil, M. M.	2016	Hyperpolarized C-13 MR imaging detects no lactate production in mutant IDH1 gliomas: Implications for diagnosis and response monitoring	Neuroimage-Clinical
Chen, C.	2016	Interaction between basigin and monocarboxylate transporter 2 in the mouse testes and spermatozoa	Asian Journal of Andrology
Chen, H.	2014	Maternal obesity impairs brain glucose metabolism and neural response to hyperglycemia in male rat offspring	Journal of Neurochemistry
Chen, H. M.	2010	Co-expression of CD147/EMMPRIN with monocarboxylate transporters and multiple drug resistance proteins is associated with epithelial ovarian cancer progression	Clinical & Experimental Metastasis
Chen, H. Y.	2017	Assessing Prostate Cancer Aggressiveness with Hyperpolarized Dual-Agent 3D Dynamic Imaging of Metabolism and Perfusion	Cancer Research
Chen, J.	2015	Inhibition of CD 147 expression by RNA interference reduces proliferation, invasion and increases chemosensitivity in cancer stem cell-like HT-29 cells	International Journal of Oncology
Chen, J.	2018	ABCC2 rs2273697 is associated with valproic acid concentrations in patients with epilepsy on valproic acid monotherapy	Pharmazie
Chen, T. C.	2017	A perillyl alcohol-conjugated analog of 3-bromopyruvate without cellular uptake dependency on monocarboxylate transporter 1 and with activity in 3-BP-resistant tumor cells	Cancer Letters
Chen, X.	2018	Effects of Intravenous Infusion With Sodium Butyrate on Colonic Microbiota, Intestinal Development - and Mucosal Immune-Related Gene Expression in Normal Growing Pigs	Frontiers in Microbiology
Cheng, C.	2012	Alterations of monocarboxylate transporter densities during hypoxia in brain and breast tumour cells	Cellular Oncology
Cheng, H. L.	2017	Arecoline Increases Glycolysis and Modulates pH Regulator Expression in HA22T/VGH Hepatoma Cells, Leading to Increase of Intracellular Ca2+, Reactive Oxygen Species, and Anoikis	Journal of Cancer
Chiche, J.	2013	Tumor hypoxia and metabolism - Towards novel anticancer approaches	Annales D Endocrinologie
Cho, K. S.	2010	Mechanism Analysis of Long-Term Graft Survival by Monocarboxylate Transporter-1 Inhibition	Transplantation
Choi, J. W.	2014	Prognostic Significance of Lactate/Proton Symporters MCT1, MCT4, and Their Chaperone CD147 Expressions in Urothelial Carcinoma of the Bladder	Urology
Choi, M. K.	2016	Blockade of P-Glycoprotein Decreased the Disposition of Phenformin and Increased Plasma Lactate Level	Biomolecules & Therapeutics
Chou, S. L.	2016	Cycling Exercise Training Alleviates Hypoxia-Impaired Erythrocyte Rheology	Medicine and Science in Sports and Exercise
Coady, M. J.	2010	Anionic leak currents through the Na+/monocarboxylate cotransporter SMCT1	American Journal of Physiology-Cell Physiology
Corbet, C.	2018	Interruption of lactate uptake by inhibiting mitochondrial pyruvate transport unravels direct antitumor and radiosensitizing effects	Nature Communications
Corbet, C.	2016	Delivery of siRNA targeting tumor metabolism using non-covalent PEGylated chitosan nanoparticles: Identification of an optimal combination of ligand structure, linker and grafting method	Journal of Controlled Release
Correia-Branco,A.	2015	Xanthohumol impairs glucose uptake by a human first-trimester extravillous trophoblast cell line (HTR-8/SVneo cells) and impacts the process of placentation	Molecular Human Reproduction
Cortes-Campos, C	2011	MCT Expression and Lactate Influx/Efflux in Tanycytes Involved in Glia-Neuron Metabolic Interaction	Plos One
Coss, R. A.	2014	Thermal sensitisation by lonidamine of human melanoma cells grown at low extracellular pH	International Journal of Hyperthermia
Cossais, F.	2016	Postnatal development of the myenteric glial network and its modulation by butyrate	American Journal of Physiology-Gastrointestinal and Liver Physiology
Costa, N. J. S.	2008	Biological activity of metal-edds (ethylenediaminedisuccinate) complexes in K562 and PBMC cells	Journal of the Brazilian Chemical Society
Counillon, L.	2016	Na+/H+ antiporter (NHE1) and lactate/H+ symporters (MCTs) in pH homeostasis and cancer metabolism	Biochimica Et Biophysica Acta-Molecular Cell Research
Coyle, J.	2016	UT-B Urea Transporter Localization in the Bovine Gastrointestinal Tract	Journal of Membrane Biology
Cresci, G. A.	2014	Tributyrin Supplementation Protects Mice from Acute Ethanol-Induced Gut Injury	Alcoholism-Clinical and Experimental Research
Cukrov, D.	2016	Extreme Hypoxic Conditions Induce Selective Molecular Responses and Metabolic Reset in Detached Apple Fruit	Frontiers in Plant Science
Cupeiro, R.	2010	MCT1 genetic polymorphism influence in high intensity circuit training: A pilot study	Journal of Science and Medicine in Sport
Cupeiro, R.	2012	Influence of the MCT1-T1470A polymorphism (rs1049434) on blood lactate accumulation during different circuit weight trainings in men and women	Journal of Science and Medicine in Sport
Cupeiro, R.	2016	Role of the monocarboxylate transporter MCT1 in the uptake of lactate during active recovery	European Journal of Applied Physiology
Curry, J. M.	2013	Cancer metabolism, stemness and tumor recurrence: MCT1 and MCT4 are functional biomarkers of metabolic symbiosis in head and neck cancer	Cell Cycle
Curtis, N. J.	2017	Pre-clinical pharmacology of AZD3965, a selective inhibitor of MCT1: DLBCL, NHL and Burkitt's lymphoma anti-tumor activity	Oncotarget
da Conceicao, R.	2016	Antidepressant behavior in thyroidectomized Wistar rats is induced by hippocampal hypothyroidism	Physiology & Behavior
Dai, B. J.	2009	Extracellular Signal-Regulated Kinase Positively Regulates the Oncogenic Activity of MCT-1 in Diffuse Large B-Cell Lymphoma	Cancer Research
Dai, M.	2011	Lactate dilates cochlear capillaries via type V fibrocyte-vessel coupling signaled by nNOS	American Journal of Physiology-Heart and Circulatory Physiology
Dave, R. A.	2017	gamma-Hydroxybutyric Acid (GHB) Pharmacokinetics and Pharmacodynamics: Semi-Mechanistic and Physiologically Relevant PK/PD Model	Aaps Journal
Dave, R. A.	2015	Semi-mechanistic kidney model incorporating physiologically-relevant fluid reabsorption and transporter-mediated renal reabsorption: pharmacokinetics of gamma-hydroxybutyric acid and l-lactate in rats	Journal of Pharmacokinetics and Pharmacodynamics
de Araujo, G. G.	2015	MCT1 and MCT4 Kinetic of mRNA Expression in Different Tissues After Aerobic Exercise at Maximal Lactate Steady State Workload	Physiological Research
de Assis, A. M.	2016	Cerebral Ketone Body Oxidation Is Facilitated by a High Fat Diet Enriched with Advanced Glycation End Products in Normal and Diabetic Rats	Frontiers in Neuroscience
De Feyter, H. M.	2016	A ketogenic diet increases transport and oxidation of ketone bodies in RG2 and 9L gliomas without affecting tumor growth	Neuro-Oncology
de Heredia, F. P	2010	Hypoxia stimulates lactate release and modulates monocarboxylate transporter (MCT1, MCT2, and MCT4) expression in human adipocytes	Pflugers Archiv-European Journal of Physiology
De Matteis, R.	2013	Exercise as a new physiological stimulus for brown adipose tissue activity	Nutrition Metabolism and Cardiovascular Diseases
de Oliveira, A.	2012	Co-expression of monocarboxylate transporter 1 (MCT1) and its chaperone (CD147) is associated with low survival in patients with gastrointestinal stromal tumors (GISTs)	Journal of Bioenergetics and Biomembranes
De Preter, V.	2012	Impaired butyrate oxidation in ulcerative colitis is due to decreased butyrate uptake and a defect in the oxidation pathway	Inflammatory Bowel Diseases
De Saedeleer, C.	2012	Lactate Activates HIF-1 in Oxidative but Not in Warburg-Phenotype Human Tumor Cells	Plos One
De Saedeleer, C.	2014	Glucose deprivation increases monocarboxylate transporter 1 (MCT1) expression and MCT1-dependent tumor cell migration	Oncogene
de Wit, M.	2016	Overview of Diamond Resources in Africa	Episodes
Delgado-Goni, T.	2016	The BRAF Inhibitor Vemurafenib Activates Mitochondrial Metabolism and Inhibits Hyperpolarized Pyruvate-Lactate Exchange in BRAF-Mutant Human Melanoma Cells	Molecular Cancer Therapeutics
Dengler, F.	2014	Bicarbonate-dependent transport of acetate and butyrate across the basolateral membrane of sheep rumen epithelium	Acta Physiologica
Dengler, F.	2015	Both butyrate incubation and hypoxia upregulate genes involved in the ruminal transport of SCFA and their metabolites	Journal of Animal Physiology and Animal Nutrition
Devi, R.	2015	Dual Drug Delivery Using Lactic Acid Conjugated SLN for Effective Management of Neurocysticercosis	Pharmaceutical Research
Devriese, S.	2017	T84 monolayers are superior to Caco-2 as a model system of colonocytes	Histochemistry and Cell Biology
Diehl, K.	2018	Nuclear factor E2-related factor-2 has a differential impact on MCT1 and MCT4 lactate carrier expression in colonic epithelial cells: a condition favoring metabolic symbiosis between colorectal cancer and stromal cells	Oncogene
Dietrich, B.	2012	Fusarium mycotoxin-contaminated wheat containing deoxynivalenol alters the gene expression in the liver and the jejunum of broilers	Animal
Doherty, J. R.	2014	Blocking Lactate Export by Inhibiting the Myc Target MCT1 Disables Glycolysis and Glutathione Synthesis	Cancer Research
Domenech-Estevez,E.	2015	Distribution of Monocarboxylate Transporters in the Peripheral Nervous System Suggests Putative Roles in Lactate Shuttling and Myelination	Journal of Neuroscience
Dong, F. X.	2017	Postnatal Alteration of Monocarboxylate Transporter 1 Expression in the Rat Corpus Callosum	Physiological Research
Dong, J. H.	2017	Adaptive Activation of a Stress Response Pathway Improves Learning and Memory Through Gs and beta-Arrestin-1-Regulated Lactate Metabolism	Biological Psychiatry
Dong, Y. X.	2018	Association between Alzheimer's disease pathogenesis and early demyelination and oligodendrocyte dysfunction	Neural Regeneration Research
Donowitz, M.	2011	Alterations in the proteome of the NHERF2 knockout mouse jejunal brush border membrane vesicles	Physiological Genomics
Dooley, J.	2016	The microRNA-29 Family Dictates the Balance Between Homeostatic and Pathological Glucose Handling in Diabetes and Obesity	Diabetes
Doyen, J.	2014	Expression of the hypoxia-inducible monocarboxylate transporter MCT4 is increased in triple negative breast cancer and correlates independently with clinical outcome	Biochemical and Biophysical Research Communications
Draoui, N.	2011	Lactate shuttles at a glance: from physiological paradigms to anti-cancer treatments	Disease Models & Mechanisms
Draoui, N.	2013	Synthesis and pharmacological evaluation of carboxycoumarins as a new antitumor treatment targeting lactate transport in cancer cells	Bioorganic & Medicinal Chemistry
Draoui, N.	2014	Antitumor Activity of 7-Aminocarboxycoumarin Derivatives, a New Class of Potent Inhibitors of Lactate Influx but Not Efflux	Molecular Cancer Therapeutics
DuBois, B. N.	2016	Furosemide Pharmacokinetics in Adult Rats become Abnormal with an Adverse Intrauterine Environment and Modulated by a Post-Weaning High-Fat Diet	Basic & Clinical Pharmacology & Toxicology
Durrbach, A.	2013	Intracellular lactate flux: a new regulator of the allogenic immune response	Transplant International
Durst, M.	2016	Probing lactate secretion in tumours with hyperpolarised NMR	Nmr in Biomedicine
Duval, F.	2016	Adiponectin Inhibits Nutrient Transporters and Promotes Apoptosis in Human Villous Cytotrophoblasts: Involvement in the Control of Fetal Growth	Biology of Reproduction
Eilertsen, M.	2014	Monocarboxylate Transporters 1-4 in NSCLC: MCT1 Is an Independent Prognostic Marker for Survival	Plos One
Elferchichi, M.	2016	Subacute static magnetic field exposure in rat induces a pseudoanemia status with increase in MCT4 and Glut4 proteins in glycolytic muscle	Environmental Science and Pollution Research
Elizondo-Vega, R	2016	Inhibition of hypothalamic MCT1 expression increases food intake and alters orexigenic and anorexigenic neuropeptide expression	Scientific Reports
Elustondo, P. A.	2013	Physical and Functional Association of Lactate Dehydrogenase (LDH) with Skeletal Muscle Mitochondria	Journal of Biological Chemistry
England, E. M.	2017	Chronic activation of AMP-activated protein kinase increases monocarboxylate transporter 2 and 4 expression in skeletal muscle	Journal of Animal Science
Erlichman, J. S.	2008	Inhibition of monocarboxylate transporter 2 in the retrotrapezoid nucleus in rats: A test of the astrocyte neuron lactate-shuttle hypothesis	Journal of Neuroscience
Faiss, R.	2013	Significant Molecular and Systemic Adaptations after Repeated Sprint Training in Hypoxia	Plos One
Faletra, F.	2013	Congenital hyperinsulinism: Clinical and molecular analysis of a large Italian cohort	Gene
Fan, Q.	2018	Autophagy promotes metastasis and glycolysis by upregulating MCT1 expression and Wnt/beta-catenin signaling pathway activation in hepatocellular carcinoma cells	Journal of Experimental & Clinical Cancer Research
Fan, W. T.	2016	ENERGY - BALANCED MULTI - HOP - AWARE COOPERATIVE GEOGRAPHIC ROUTING FOR WIRELESS AD HOC NETWORKS	Engineering Review
Fang, L.	2014	Long-term intake of raw potato starch decreases back fat thickness and dressing percentage but has no effect on the longissimus muscle quality of growing-finishing pigs	Livestock Science
Faubert, B.	2017	Lactate Metabolism in Human Lung Tumors	Cell
Fedotovskaya, O.	2014	A Common Polymorphism of the MCT1 Gene and Athletic Performance	International Journal of Sports Physiology and Performance
Fei, F.	2015	Polymorphisms of monocarboxylate transporter genes are associated with clinical outcomes in patients with colorectal cancer	Journal of Cancer Research and Clinical Oncology
Felmlee, M. A.	2018	The Drug of Abuse Gamma-Hydroxybutyric Acid Exhibits Tissue-Specific Nonlinear Distribution	Aaps Journal
Felmlee, M. A.	2010	Mechanistic Toxicokinetic Model for gamma-Hydroxybutyric Acid: Inhibition of Active Renal Reabsorption as a Potential Therapeutic Strategy	Aaps Journal
Feringer, W. H.	2017	Differential Expression of Monocarboxylate Transporter 1 and Ancillary Protein CD147 in Red Blood Cells of Show Jumping Horses	Journal of Equine Veterinary Science
Ferreira-Martins,D.	2016	Effects of salinity on upstream-migrating, spawning sea lamprey, Petromyzon marinus	Conservation Physiology
Ferro, S.	2016	Characterization of acetate transport in colorectal cancer cells and potential therapeutic implications	Oncotarget
Fiaschi, T.	2012	Reciprocal Metabolic Reprogramming through Lactate Shuttle Coordinately Influences Tumor-Stroma Interplay	Cancer Research
Filippi, I.	2018	Different Adaptive Responses to Hypoxia in Normal and Multiple Myeloma Endothelial Cells	Cellular Physiology and Biochemistry
Finch, N. A.	2009	Hydrophobic Interactions Stabilize the Basigin-MCT1 Complex	Protein Journal
Fischer, W.	2008	Transport of valproate at intestinal epithelial (Caco-2) and brain endothelial (RBE4) cells: Mechanism and substrate specificity	European Journal of Pharmaceutics and Biopharmaceutics
Flaga, J.	2015	Differences in monocarboxylic acid transporter type 1 expression in rumen epithelium of newborn calves due to age and milk or milk replacer feeding	Journal of Animal Physiology and Animal Nutrition
Fletcher, N. M.	2016	Adhesion phenotype manifests an altered metabolic profile favoring glycolysis	Fertility and Sterility
Follman, K. E.	2018	Effects of renal impairment on transporter-mediated renal reabsorption of drugs and renal drug-drug interactions: A simulation-based study	Biopharmaceutics & Drug Disposition
Forero-Quintero, L. S.	2017	Reduction of epileptiform activity in ketogenic mice: The role of monocarboxylate transporters	Scientific Reports
Fritsche-Guenthe,R.	2018	Alterations of mTOR signaling impact metabolic stress resistance in colorectal carcinomas with BRAF and KRAS mutations	Scientific Reports
Fu, S. P.	2015	beta-Hydroxybutyric Sodium Salt Inhibition of Growth Hormone and Prolactin Secretion via the cAMP/PKA/CREB and AMPK Signaling Pathways in Dairy Cow Anterior Pituitary Cells	International Journal of Molecular Sciences
Fujiwara, S.	2015	Lactate, a putative survival factor for myeloma cells, is incorporated by myeloma cells through monocarboxylate transporters 1	Experimental Hematolgy & Oncology
Fukuoka, M.	2012	Expression patterns of emmprin and monocarboxylate transporter-1 in ovarian epithelial tumors	Virchows Archiv
Futagi, Y.	2017	The flexible cytoplasmic loop 3 contributes to the substrate affinity of human monocarboxylate transporters	Biochimica Et Biophysica Acta-Biomembranes
Gabriel-Costa, D	2015	Lactate Up-Regulates the Expression of Lactate Oxidation Complex-Related Genes in Left Ventricular Cardiac Tissue of Rats	Plos One
Galardo, M. N.	2014	Lactate Regulates Rat Male Germ Cell Function through Reactive Oxygen Species	Plos One
Gallagher, S. M.	2009	Interaction of monocarboxylate transporter 4 with beta(1)-integrin and its role in cell migration	American Journal of Physiology-Cell Physiology
Gan, L.	2016	Metabolic targeting of oncogene MYC by selective activation of the proton-coupled monocarboxylate family of transporters	Oncogene
Ganapathi, M. K.	2016	Expression profile of COL2A1 and the pseudogene SLC6A10P predicts tumor recurrence in high-grade serous ovarian cancer	International Journal of Cancer
Gao, C. Z.	2016	Asiatic acid inhibits lactate-induced cardiomyocyte apoptosis through the regulation of the lactate signaling cascade	International Journal of Molecular Medicine
Geng, X. K.	2015	Reduced cerebral monocarboxylate transporters and lactate levels by ethanol and normobaric oxygen therapy in severe transient and permanent ischemic stroke	Brain Research
German, O. L.	2008	Retinal Pigment Epithelial Cells Promote Spatial Reorganization and Differentiation of Retina Photoreceptors	Journal of Neuroscience Research
Ghosh, D.	2017	A Cell-Surface Membrane Protein Signature for Glioblastoma	Cell Systems
Ghosh, D.	2016	TGF beta-Responsive HMOX1 Expression Is Associated with Stemness and Invasion in Glioblastoma Multiforme	Stem Cells
Ghosh, S. K.	2016	Sedimentologic Attributes of the Proterozoic Siliciclastic Packages of the Garhwal - Kumaun Lesser Himalaya, India: Implication for their Relationship and Palaeobasinal Conditions	Journal of the Geological Society of India
Giatromanolaki,A.	2012	The metabolic interactions between tumor cells and tumor-associated stroma (TAS) in prostatic cancer	Cancer Biology & Therapy
Giatromanolaki,A.	2017	Differential effect of hypoxia and acidity on lung cancer cell and fibroblast metabolism	Biochemistry and Cell Biology
Giatromanolaki,A.	2017	Expression of enzymes related to glucose metabolism in non-small cell lung cancer and prognosis	Experimental Lung Research
Gibbs, M. E.	2008	Inhibition of astrocytic energy metabolism by D-lactate exposure impairs memory	Neurochemistry International
Gilbert, J. S.	2012	Circulating and utero-placental adaptations to chronic placental ischemia in the rat	Placenta
Gilis-Januszewsk, A.	2015	Noninsulinoma pancreatogenous hypoglycaemia in adults - a spotlight on its genetics	Endokrynologia Polska
Giovannetti, E.	2016	A specific inhibitor of lactate dehydrogenase overcame the resistance toward gemcitabine in hypoxic mesothelioma cells, and modulated the expression of the human equilibrative transporter-1	Nucleosides Nucleotides & Nucleic Acids
Glenn, T. C.	2015	Endogenous Nutritive Support after Traumatic Brain Injury: Peripheral Lactate Production for Glucose Supply via Gluconeogenesis	Journal of Neurotrauma
Goncalves, P.	2011	Characterization of Butyrate Uptake by Nontransformed Intestinal Epithelial Cell Lines	Journal of Membrane Biology
Goncalves, P.	2009	Modulation of butyrate transport in Caco-2 cells	Naunyn-Schmiedebergs Archives of Pharmacology
Goncalves, P.	2011	In Vitro Studies on the Inhibition of Colon Cancer by Butyrate and Polyphenolic Compounds	Nutrition and Cancer-an International Journal
Goncalves, P.	2012	Inhibition of butyrate uptake by the primary bile salt chenodeoxycholic acid in intestinal epithelial cells	Journal of Cellular Biochemistry
Goncalves, P.	2013	The effect of oxidative stress upon the intestinal epithelial uptake of butyrate	European Journal of Pharmacology
Goncalves, P. an	2013	Butyrate and Colorectal Cancer: The Role of Butyrate Transport	Current Drug Metabolism
Gonzalez-Haro, C	2015	VARIANTS OF THE SOLUTE CARRIER SLC16A1 GENE (MCT1) ASSOCIATED WITH METABOLIC RESPONSES DURING A LONG-GRADED TEST IN ROAD CYCLISTS	Journal of Strength and Conditioning Research
Gorka, P.	2017	Effect of butyrate infusion into the rumen on butyrate flow to the duodenum, selected gene expression in the duodenum epithelium, and nutrient digestion in sheep	Journal of Animal Science
Gottfried, E.	2013	New Aspects of an Old Drug - Diclofenac Targets MYC and Glucose Metabolism in Tumor Cells	Plos One
Granja, S.	2015	Disruption of BASIGIN decreases lactic acid export and sensitizes non-small cell lung cancer to biguanides independently of the LKB1 status	Oncotarget
Granja, S.	2013	The Monocarboxylate Transporter Inhibitor alpha-Cyano-4-Hydroxycinnamic Acid Disrupts Rat Lung Branching	Cellular Physiology and Biochemistry
Granja, S.	2015	Glucose Addiction in Cancer Therapy: Advances and Drawbacks	Current Drug Metabolism
Grass, G. D.	2012	Regulation of invadopodia formation and activity by CD147	Journal of Cell Science
Grass, G. D.	2013	CD147, CD44, and the Epidermal Growth Factor Receptor (EGFR) Signaling Pathway Cooperate to Regulate Breast Epithelial Cell Invasiveness	Journal of Biological Chemistry
Gray, A. L.	2016	Monocarboxylate transporter 1 contributes to growth factor-induced tumor cell migration independent of transporter activity	Oncotarget
Green, H. J.	2008	Metabolic, enzymatic, and transporter responses in human muscle during three consecutive days of exercise and recovery	American Journal of Physiology-Regulatory Integrative and Comparative Physiology
Green, H. J.	2008	Altered metabolic and transporter characteristics of vastus lateralis in chronic obstructive pulmonary disease	Journal of Applied Physiology
Green, H. J.	2011	Muscle metabolic, enzymatic and transporter responses to a session of prolonged cycling	European Journal of Applied Physiology
Green, H. J.	2014	Preliminary observations on high energy phosphates and metabolic pathway and transporter potentials in extensor carpi radialis brevis and trapezius muscles of women with work-related myalgia	Canadian Journal of Physiology and Pharmacology
Green, H. J.	2015	Cellular properties of extensor carpi radialis brevis and trapezius muscles in healthy males and females	Canadian Journal of Physiology and Pharmacology
Grillon, E.	2011	The Spatial Organization of Proton and Lactate Transport in a Rat Brain Tumor	Plos One
Grotius, J.	2009	Impact of exogenous lactate on survival and radioresponse of carcinoma cells in vitro	International Journal of Radiation Biology
Grubisic, V.	2015	Diversity in the utilization of glucose and lactate in synthetic mammalian myotubes generated by engineered configurations of MyoD and E12 in otherwise non-differentiation growth conditions	Biomaterials
Guan, D. G.	2015	Combination of temozolomide and Taxol exerts a synergistic inhibitory effect on Taxol-resistant glioma cells via inhibition of glucose metabolism	Molecular Medicine Reports
Guan, X. W.	2018	Development and validation of a liquid chromatography tandem mass spectrometry assay for AZD3965 in mouse plasma and tumor tissue: Application to pharmacokinetic and breast tumor xenograft studies	Journal of Pharmaceutical and Biomedical Analysis
Guedes, M.	2016	Modulation of the uptake of critical nutrients by breast cancer cells by lactate: Impact on cell survival, proliferation and migration	Experimental Cell Research
Gunnarsson, T. P	2013	Effect of intensified training on muscle ion kinetics, fatigue development, and repeated short-term performance in endurance-trained cyclists	American Journal of Physiology-Regulatory Integrative and Comparative Physiology
Guo, X.	2015	Genetic variations in monocarboxylate transporter genes as predictors of clinical outcomes in non-small cell lung cancer	Tumor Biology
Gurrapu, S.	2015	Monocarboxylate Transporter 1 Inhibitors as Potential Anticancer Agents	Acs Medicinal Chemistry Letters
Gurrapu, S.	2016	Coumarin carboxylic acids as monocarboxylate transporter 1 inhibitors: In vitro and in vivo studies as potential anticancer agents	Bioorganic & Medicinal Chemistry Letters
Gustafsson, H.	2017	EPR Oximetry of Cetuximab-Treated Head-and-Neck Tumours in a Mouse Model	Cell Biochemistry and Biophysics
Gwozdz, K.	2016	Characteristics of metabolic changes in adipocytes of growing rats	Biochimie
Haas, R.	2015	Lactate Regulates Metabolic and Proinflammatory Circuits in Control of T Cell Migration and Effector Functions	Plos Biology
Haenen, D.	2013	A Diet High in Resistant Starch Modulates Microbiota Composition, SCFA Concentrations, and Gene Expression in Pig Intestine	Journal of Nutrition
Hahn, J. N.	2016	Impact of Minocycline on Extracellular Matrix Metalloproteinase Inducer, a Factor Implicated in Multiple Sclerosis Immunopathogenesis	Journal of Immunology
Halestrap, A. P.	2013	Monocarboxylic Acid Transport	Comprehensive Physiology
Hanson, D. J.	2015	Effective impairment of myeloma cells and their progenitors by blockade of monocarboxylate transportation	Oncotarget
Hanstock, T. L.	2010	Increased plasma D-lactic acid associated with impaired memory in rats	Physiology & Behavior
Hao, J.	2010	Co-expression of CD147 (EMMPRIN), CD44v3-10, MDR1 and monocarboxylate transporters is associated with prostate cancer drug resistance and progression	British Journal of Cancer
Hargrave, S. L.	2015	Brain and behavioral perturbations in rats following Western diet access	Appetite
Harley, Y. X. R.	2009	Skeletal muscle monocarboxylate transporter content is not different between black and white runners	European Journal of Applied Physiology
Harris, R. A.	2016	Aerobic Glycolysis in the Frontal Cortex Correlates with Memory Performance in Wild-Type Mice But Not the APP/PS1 Mouse Model of Cerebral Amyloidosis	Journal of Neuroscience
Harris, T.	2009	Kinetics of hyperpolarized C-13(1)-pyruvate transport and metabolism in living human breast cancer cells	Proceedings of the National Academy of Sciences of the United States of America
Hartmann, S.	2012	GLUT1 expression patterns in different Hodgkin lymphoma subtypes and progressively transformed germinal centers	Bmc Cancer
Hashimoto, M.	2018	Detection of Chemical Engagement of Solute Carrier Proteins by a Cellular Thermal Shift Assay	Acs Chemical Biology
Hashimoto, T.	2008	Mitochondrial lactate oxidation complex and an adaptive role for lactate production	Medicine and Science in Sports and Exercise
Hashimoto, T.	2008	Evidence for the Mitochondrial Lactate Oxidation Complex in Rat Neurons: Demonstration of an Essential Component of Brain Lactate Shuttles	Plos One
He, D.	2016	Extrusion vs. duplexing models of Himalayan mountain building 2: The South Tibet detachment at the Dadeldhura klippe	Tectonophysics
He, Z. H.	2012	Effects of Hypoxic Living and Training on Gene Expression in an Obese Rat Model	Medicine and Science in Sports and Exercise
Heidtmann, H.	2015	Inhibition of monocarboxylate transporter by N-cyanosulphonamide S0859	European Journal of Pharmacology
Helenius, T. O.	2015	Keratin 8 absence down-regulates colonocyte HMGCS2 and modulates colonic ketogenesis and energy metabolism	Molecular Biology of the Cell
Hildebrand, M. S	2014	Glucose metabolism transporters and epilepsy: Only GLUT1 has an established role	Epilepsia
Hirose, S.	2009	Role of NMDA receptor upon C-14 acetate uptake into intact rat brain	Annals of Nuclear Medicine
Ho, J. H.	2012	Importance of glycolysis and oxidative phosphorylation in advanced melanoma	Molecular Cancer
Hokari, Y.	2012	Isolation and Identification of Novel Neutrophil-Activating Cryptides Hidden in Mitochondrial Cytochrome c	Protein and Peptide Letters
Hong, C. S.	2016	MCT1 Modulates Cancer Cell Pyruvate Export and Growth of Tumors that Co-express MCT1 and MCT4	Cell Reports
Horii, N.	2017	High-intensity intermittent exercise training with chlorella intake accelerates exercise performance and muscle glycolytic and oxidative capacity in rats	American Journal of Physiology-Regulatory Integrative and Comparative Physiology
Hoshino, D.	2014	Chronic Post-Exercise Lactate Administration with Endurance Training Increases Glycogen Concentration and Monocarboxylate Transporter 1 Protein in Mouse White Muscle	Journal of Nutritional Science and Vitaminology
Hoshino, D.	2012	Clenbuterol, a beta 2-adrenergic agonist, reciprocally alters PGC-1 alpha and RIP140 and reduces fatty acid and pyruvate oxidation in rat skeletal muscle	American Journal of Physiology-Regulatory Integrative and Comparative Physiology
Hosoi, R.	2009	Characterization of C-14-acetate uptake in cultured rat astrocytes	Brain Research
Hosoyamada, M.	2010	The Effect of Testosterone Upon the Urate Reabsorptive Transport System in Mouse Kidney	Nucleosides Nucleotides & Nucleic Acids
Hossain, G. S.	2016	Transporter engineering and enzyme evolution for pyruvate production from D/L-alanine with a whole-cell biocatalyst expressing L-amino acid deaminase from Proteus mirabilis	Rsc Advances
Howard, J.	2010	Characterization of Monocarboxylate Transporter 1 (MCT1) Binding Affinity for Basigin Gene Products and L1cam	Cellular and Molecular Neurobiology
Hu, K. Y.	2016	Targeting of MCT1 and PFKFB3 influences cell proliferation and apoptosis in bladder cancer by altering the tumor microenvironment	Oncology Reports
Huang, P.	2015	RNA interference targeting CD147 inhibits the proliferation, invasiveness, and metastatic activity of thyroid carcinoma cells by down-regulating glycolysis	International Journal of Clinical and Experimental Pathology
Huang, Q. C.	2014	CD147 promotes reprogramming of glucose metabolism and cell proliferation in HCC cells by inhibiting the p53-dependent signaling pathway	Journal of Hepatology
Huhta, H.	2017	Intratumoral lactate metabolism in barrett's esophagus and adenocarcinoma	Oncotarget
Hung, T. V.	2018	Short-Chain Fatty Acids Suppress Inflammatory Reactions in Caco-2 Cells and Mouse Colons	Journal of Agricultural and Food Chemistry
Hussien, R.	2011	Mitochondrial and plasma membrane lactate transporter and lactate dehydrogenase isoform expression in breast cancer cell lines	Physiological Genomics
Hwang, E.	2018	Anti-proliferative effect of Zea mays L. cob extract on rat C6 glioma cells through regulation of glycolysis, mitochondrial ROS, and apoptosis	Biomedicine & Pharmacotherapy
Ichihara, Y.	2017	Oligodendrocyte Progenitor Cells Directly Utilize Lactate for Promoting Cell Cycling and Differentiation	Journal of Cellular Physiology
Ideno, M.	2018	Involvement of monocarboxylate transporter 1 (SLC16A1) in the uptake of L-lactate in human astrocytes	Life Sciences
Ideno, M.	2016	Influence of high glucose state on bromopyruvate-induced cytotoxity by human colon cancer cell lines	Drug Metabolism and Pharmacokinetics
Ignea, C.	2016	Production of the forskolin precursor 11 beta-hydroxy-manoyl oxide in yeast using surrogate enzymatic activities	Microbial Cell Factories
Ilomaki, J. H.	2016	The endoscopic study of human middle ear mucociliary transport	European Archives of Oto-Rhino-Laryngology
Intasai, N.	2015	Recombinant Multivalent EMMPRIN Extracellular Domain Induces U937 Human Leukemia Cell Apoptosis by Downregulation of Monocarboxylate Transporter 1 and Activation of Procaspase-9	Applied Biochemistry and Biotechnology
Ito, K.	2011	Quantitative Membrane Protein Expression at the Blood-Brain Barrier of Adult and Younger Cynomolgus Monkeys	Journal of Pharmaceutical Sciences
Iwata, K.	2011	Involvement of brain ketone bodies and the noradrenergic pathway in diabetic hyperphagia in rats	Journal of Physiological Sciences
Izumi, H.	2011	Monocarboxylate transporters 1 and 4 are involved in the invasion activity of human lung cancer cells	Cancer Science
Jain, D.	2016	Obesity and Cecal Intubation Time	Clinical Endoscopy
Jakoby, B. W.	2011	Physical and clinical performance of the mCT time-of-flight PET/CT scanner	Physics in Medicine and Biology
Jalimarada, S. S	2014	Loss of ion transporters and increased unfolded protein response in Fuchs' dystrophy	Molecular Vision
Jamali, S.	2015	Hypoxia-induced carbonic anhydrase IX facilitates lactate flux in human breast cancer cells by non-catalytic function	Scientific Reports
Jang, Y. S.	2016	Lactate calcium salt affects the viability of colorectal cancer cells via betaine homeostasis	Life Sciences
Jansen, S.	2008	Characterization and regulation of monocarboxylate cotransporters Slc16a7 and Slc16a3 in preimplantation mouse embryos	Biology of Reproduction
Jaureguizar, K.	2016	Effect of High-Intensity Interval Versus Continuous Exercise Training on Functional Capacity and Quality of Life in Patients With Coronary Artery Disease A RANDOMIZED CLINICAL TRIAL	Journal of Cardiopulmonary Rehabilitation and Prevention
Jaworski, N. W.	2017	Effects of a 3 strain Bacillus-based direct-fed microbial and dietary fiber concentration on growth performance and expression of genes related to absorption and metabolism of volatile fatty acids in weanling pigs	Journal of Animal Science
Jenkinson, S. E.	2012	The limitations of renal epithelial cell line HK-2 as a model of drug transporter expression and function in the proximal tubule	Pflugers Archiv-European Journal of Physiology
Jensen, C. H.	2017	Radiosynthesis and Evaluation of C-11 3-Hydroxycyclopent-1-enecarboxylic Acid as Potential PET Ligand for the High-Affinity gamma-Hydroxybutyric Acid Binding Sites	Acs Chemical Neuroscience
Jensen, D. H.	2015	A reverse Warburg metabolism in oral squamous cell carcinoma is not dependent upon myofibroblasts	Journal of Oral Pathology & Medicine
Jeon, J. Y.	2018	Regulation of Acetate Utilization by Monocarboxylate Transporter 1 (MCT1) in Hepatocellular Carcinoma (HCC)	Oncology Research
Jeong, J. H.	2018	Intracellular glycolysis in brown adipose tissue is essential for optogenetically induced nonshivering thermogenesis in mice	Scientific Reports
Jesus, T. T.	2016	Mammalian target of rapamycin controls glucose consumption and redox balance in human Sertoli cells	Fertility and Sterility
Jin, C. H.	2017	Lanthanum damages learning and memory and suppresses astrocyte-neuron lactate shuttle in rat hippocampus	Experimental Brain Research
Jing, L. H.	2014	Intravenous lipopolysaccharide challenge alters ruminal bacterial microbiota and disrupts ruminal metabolism in dairy cattle	British Journal of Nutrition
Jing, X. P.	2018	Dietary supplements during the cold season increase rumen microbial abundance and improve rumen epithelium development in Tibetan sheep	Journal of Animal Science
Jo, S. H.	2016	Development of a sampling method for carbonyl compounds released due to the use of electronic cigarettes and quantitation of their conversion from liquid to aerosol	Journal of Chromatography A
Johannes, J.	2016	Silychristin, a Flavonolignan Derived From the Milk Thistle, Is a Potent Inhibitor of the Thyroid Hormone Transporter MCT8	Endocrinology
Johnson, M. L.	2011	Transpulmonary pyruvate kinetics	American Journal of Physiology-Regulatory Integrative and Comparative Physiology
Jung, D. E.	2015	Embigin is overexpressed in pancreatic ductal adenocarcinoma and regulates cell motility through epithelial to mesenchymal transition via the TGF-beta pathway	Cancer Research
Kadam, R. S.	2013	Immunohistochemical and Functional Characterization of Peptide, Organic Cation, Neutral and Basic Amino Acid, and Monocarboxylate Drug Transporters in Human Ocular Tissues (Retracted article. See vol. 43, pg. 234, 2015)	Drug Metabolism and Disposition
Kahlert, S.	2016	Physiological Concentration of Exogenous Lactate Reduces Antimycin A Triggered Oxidative Stress in Intestinal Epithelial Cell Line IPEC-1 and IPEC-J2 In Vitro	Plos One
Kaji, I.	2015	SCFA transport in rat duodenum	American Journal of Physiology-Gastrointestinal and Liver Physiology
Kandikattu, H. K	2014	Phytochemical analysis and exercise enhancing effects of hydroalcoholic extract of Celastrus paniculatus Willd	Industrial Crops and Products
Kane, A. L.	2016	Formate Metabolism in Shewanella oneidensis Generates Proton Motive Force and Prevents Growth without an Electron Acceptor	Journal of Bacteriology
Kang, K. W.	2009	c-Myc Amplification Altered the Gene Expression of ABC- and SLC-Transporters in Human Breast Epithelial Cells	Molecular Pharmaceutics
Kapoor, R. R.	2013	Clinical and molecular characterisation of 300 patients with congenital hyperinsulinism	European Journal of Endocrinology
Karlberg, A. M.	2016	Quantitative comparison of PET performance-Siemens Biograph mCT and mMR	Ejnmmi Physics
Karsikas, S.	2016	HIF-P4H-2 deficiency protects against skeletal muscle ischemia-reperfusion injury	Journal of Molecular Medicine-Jmm
Kasiappan, R.	2009	Loss of p53 and MCT-1 Overexpression Synergistically Promote Chromosome Instability and Tumorigenicity	Molecular Cancer Research
Kasiappan, R.	2010	The antagonism between MCT-1 and p53 affects the tumorigenic outcomes	Molecular Cancer
Kass, H. R.	2016	Use of dietary therapies amongst patients with GLUT1 deficiency syndrome	Seizure-European Journal of Epilepsy
Kaushik, D. K.	2015	EMMPRIN, an upstream regulator of MMPs, in CNS biology	Matrix Biology
Kawamura, Y.	2016	Histological and immunohistochemical evaluation of stroma variations and their correlation with the Ki-67 index and expressions of glucose transporter 1 and monocarboxylate transporter 1 in canine thyroid C-cell carcinomas	Journal of Veterinary Medical Science
Kawazu, K.	2013	Characterization of monocarboxylate uptake and immunohistochemical demonstration of monocarboxylate transporters in cultured rabbit corneal epithelial cells	Journal of Pharmacy and Pharmacology
Ke, X.	2014	Upregulation of CD147 protects hepatocellular carcinoma cell from apoptosis through glycolytic switch via HIF-1 and MCT-4 under hypoxia	Hepatology International
Ke, X.	2012	Hypoxia upregulates CD147 through a combined effect of HIF-1 and Sp1 to promote glycolysis and tumor progression in epithelial solid tumors	Carcinogenesis
Kekuda, R.	2013	Monocarboxylate 4 Mediated Butyrate Transport in a Rat Intestinal Epithelial Cell Line	Digestive Diseases and Sciences
Kemp, B. J.	2009	gem-1 Encodes an SLC16 Monocarboxylate Transporter-Related Protein That Functions in Parallel to the gon-2 TRPM Channel During Gonad Development in Caenorhabditis elegans	Genetics
Kendrick, A. A.	2017	CD147: a small molecule transporter ancillary protein at the crossroad of multiple hallmarks of cancer and metabolic reprogramming	Oncotarget
Kennedy, K. M.	2013	Catabolism of Exogenous Lactate Reveals It as a Legitimate Metabolic Substrate in Breast Cancer	Plos One
Kershaw, S.	2015	Optimisation of immunofluorescence methods to determine MCT1 and MCT4 expression in circulating tumour cells	Bmc Cancer
Kettunen, M. I.	2013	Spin Echo Measurements of the Extravasation and Tumor Cell Uptake of Hyperpolarized 1-C-13 Lactate and 1-C-13 Pyruvate	Magnetic Resonance in Medicine
Khammanivong, A.	2016	Involvement of calprotectin (S100A8/A9) in molecular pathways associated with HNSCC	Oncotarget
Khan, R. S.	2013	Rescue of heart lipoprotein lipase-knockout mice confirms a role for triglyceride in optimal heart metabolism and function	American Journal of Physiology-Endocrinology and Metabolism
Kikuchi, N.	2017	The Association Between MCT1 T1470A Polymorphism and Power-Oriented Athletic Performance	International Journal of Sports Medicine
Kim, H. S.	2012	Carbohydrate restriction and lactate transporter inhibition in a mouse xenograft model of human prostate cancer	Bju International
Kim, H. T.	2016	Scaled-Down Moderator Circulation Test Facility at Korea Atomic Energy Research Institute	Science and Technology of Nuclear Installations
Kim, J.	2017	Piperine enhances carbohydrate/fat metabolism in skeletal muscle during acute exercise in mice	Nutrition & Metabolism
Kim, S. S.	2011	Exercise training and selenium or a combined treatment ameliorates aberrant expression of glucose and lactate metabolic proteins in skeletal muscle in a rodent model of diabetes	Nutrition Research and Practice
Kim, Y.	2015	Expression of lactate/H+ symporters MCT1 and MCT4 and their chaperone CD147 predicts tumor progression in clear cell renal cell carcinoma: immunohistochemicat and The Cancer Genome Atlas data analyses	Human Pathology
Kimura, O.	2008	Uptake of 4-chloro-2-methylphenoxyacetic acid (MCPA) from the apical membrane of Caco-2 cells by the monocarboxylic acid transporter	Toxicology and Applied Pharmacology
Kirat, D.	2010	Effect of pectin feeding on monocarboxylate transporters in rat adrenal gland	Journal of Comparative Physiology B-Biochemical Systemic and Environmental Physiology
Kirat, D.	2009	Monocarboxylate transporter genes in the mammary gland of lactating cows	Histochemistry and Cell Biology
Kirat, D.	2015	The monocarboxylate transporters exist in the cattle endocrine pancreas	Histochemistry and Cell Biology
Kirat, D.	2009	Dietary pectin up-regulates monocaboxylate transporter 1 in the rat gastrointestinal tract	Experimental Physiology
Kirat, D.	2009	Presence of ten isoforms of monocarboxylate transporter (MCT) family in the bovine adrenal gland	Molecular and Cellular Endocrinology
Kirat, D.	2013	Expression and cellular localization of monocarboxylate transporters (MCT2, MCT7, and MCT8) along the cattle gastrointestinal tract	Cell and Tissue Research
Kishimoto, A.	2015	Immunohistochemical localization of GLUT3, MCT1, and MCT2 in the testes of mice and rats: the use of different energy sources in spermatogenesis	Biomedical Research-Tokyo
Kishimoto, A.	2016	Differential expression of endothelial nutrient transporters (MCT1 and GLUT1) in the developing eyes of mice	Experimental Eye Research
Kitaoka, Y.	2013	Effect of acute exercise on monocarboxylate transporters 1 and 4 in untrained and trained Thoroughbreds	American Journal of Veterinary Research
Kitaoka, Y.	2011	Effect of growth on monocarboxylate transporters and indicators of energy metabolism in the gluteus medius muscle of Thoroughbreds	American Journal of Veterinary Research
Kitaoka, Y.	2011	Expression of monocarboxylate transporter (MCT) 1 and MCT4 in overloaded mice plantaris muscle	Journal of Physiological Sciences
Kitaoka, Y.	2011	Effect of training and detraining on monocarboxylate transporter (MCT) 1 and MCT4 in Thoroughbred horses	Experimental Physiology
Kitaoka, Y.	2015	Effect of electrical stimulation-induced resistance exercise on mitochondrial fission and fusion proteins in rat skeletal muscle	Applied Physiology Nutrition and Metabolism
Kitaoka, Y.	2013	Monocarboxylate transporters and mitochondrial creatine kinase protein content in McArdle disease	Molecular Genetics and Metabolism
Kitaoka, Y.	2014	Effect of AMPK activation on monocarboxylate transporter (MCT)1 and MCT4 in denervated muscle	Journal of Physiological Sciences
Klier, M.	2014	Intracellular and Extracellular Carbonic Anhydrases Cooperate Non-enzymatically to Enhance Activity of Monocarboxylate Transporters	Journal of Biological Chemistry
Klinger, S.	2016	Gastrointestinal transport of calcium and glucose in lactating ewes	Physiological Reports
Kobayashi, K.	2016	Pro-inflammatory cytokine TNF-alpha is a key inhibitory factor for lactose synthesis pathway in lactating mammary epithelial cells	Experimental Cell Research
Kocel, S. L.	2016	Fat-Modified Breast Milk Resolves Chylous Pleural Effusion in Infants With Postsurgical Chylothorax but Is Associated With Slow Growth	Journal of Parenteral and Enteral Nutrition
Koho, N. M.	2012	Sequence variations and two levels of MCT1 and CD147 expression in red blood cells and gluteus muscle of horses	Gene
Koho, N. M.	2008	Lactate transport in canine red blood cells	American Journal of Veterinary Research
Koho, N. M.	2011	Effects of age and concentrate feeding on the expression of MCT 1 and CD147 in the gastrointestinal tract of goats and Hereford finishing beef bulls	Research in Veterinary Science
Koltai, T.	2016	Cancer: fundamentals behind pH targeting and the double-edged approach	Oncotargets and Therapy
Kong, S. C.	2016	Monocarboxylate Transporters MCT1 and MCT4 Regulate Migration and Invasion of Pancreatic Ductal Adenocarcinoma Cells	Pancreas
Konig, B.	2010	Monocarboxylate transporter 1 and CD147 are up-regulated by natural and synthetic peroxisome proliferator-activated receptor alpha agonists in livers of rodents and pigs	Molecular Nutrition & Food Research
Konig, B.	2008	Monocarboxylate transporter (MCT)-1 is up-regulated by PPAR alpha	Biochimica Et Biophysica Acta-General Subjects
Konstantakou, E.	2015	3-BrPA eliminates human bladder cancer cells with highly oncogenic signatures via engagement of specific death programs and perturbation of multiple signaling and metabolic determinants	Molecular Cancer
Koukourakis, M.	2017	Metabolic cooperation between co-cultured lung cancer cells and lung fibroblasts	Laboratory Investigation
Kristl, A.	2009	Membrane Permeability in the Gastrointestinal Tract: The Interplay between Microclimate pH and Transporters	Chemistry & Biodiversity
Kuchiiwa, T.	2011	Cellular expression of monocarboxylate transporters in the female reproductive organ of mice: implications for the genital lactate shuttle	Histochemistry and Cell Biology
Kuma, A.	2017	Monocarboxylate Transporter-1 Mediates the Protective Effects of Neutral-pH Bicarbonate/Lactate-Buffered Peritoneal Dialysis Fluid on Cell Viability and Apoptosis	Therapeutic Apheresis and Dialysis
Kumar, A.	2015	Lactobacillus acidophilus counteracts enteropathogenic E. coli-induced inhibition of butyrate uptake in intestinal epithelial cells	American Journal of Physiology-Gastrointestinal and Liver Physiology
Kumar, A.	2012	Novel molecular mechanisms of antitumor action of dichloroacetate against T cell lymphoma: Implication of altered glucose metabolism, pH homeostasis and cell survival regulation	Chemico-Biological Interactions
Kumar, A.	2013	alpha-Cyano-4-hydroxycinnamate induces apoptosis in Dalton's lymphoma cells: role of altered cell survival-regulatory mechanisms	Anti-Cancer Drugs
Kumar, A.	2013	Targeting monocarboxylate transporter by alpha-cyano-4-hydroxycinnamate modulates apoptosis and cisplatin resistance of Colo205 cells: implication of altered cell survival regulation	Apoptosis
Kumar, A.	2012	Anti-neoplastic action of aspirin against a T-cell lymphoma involves an alteration in the tumour microenvironment and regulation of tumour cell survival	Bioscience Reports
Kumar, J. S.	2013	Mammalian colonocytes possess a carrier-mediated mechanism for uptake of vitamin B3 (niacin): studies utilizing human and mouse colonic preparations	American Journal of Physiology-Gastrointestinal and Liver Physiology
Kumar, R.	2011	Cordyceps sinensis promotes exercise endurance capacity of rats by activating skeletal muscle metabolic regulators	Journal of Ethnopharmacology
Kuzinski, J.	2011	The mRNA and protein expression of ruminal MCT1 is increased by feeding a mixed hay/concentrate diet compared with hay ad libitum diet (Short Communication)	Archiv Fur Tierzucht-Archives of Animal Breeding
Laarman, A. H.	2016	Effects of subacute ruminal acidosis and low feed intake on short-chain fatty acid transporters and flux pathways in Holstein steers	Journal of Animal Science
Laarman, A. H.	2012	Effects of feeding a calf starter on molecular adaptations in the ruminal epithelium and liver of Holstein dairy calves	Journal of Dairy Science
Lacina, P.	2018	BSG and MCT1 Genetic Variants Influence Survival in Multiple Myeloma Patients	Genes
Lacorn, M.	2010	Inulin-coated butyrate increases ileal MCT1 expression and affects mucosal morphology in the porcine ileum by reduced apoptosis	Journal of Animal Physiology and Animal Nutrition
Lacroix, M. C.	2015	Long-Lasting Metabolic Imbalance Related to Obesity Alters Olfactory Tissue Homeostasis and Impairs Olfactory-Driven Behaviors	Chemical Senses
Laeger, T.	2012	The ketone body beta-hydroxybutyric acid influences agouti-related peptide expression via AMP-activated protein kinase in hypothalamic GT1-7 cells	Journal of Endocrinology
Lahutte-Auboin, M.	2013	On a Minimal Model for Hemodynamics and Metabolism of Lactate: Application to Low Grade Glioma and Therapeutic Strategies	Acta Biotheoretica
Lai, Q. W.	2017	H3K9ac and HDAC2 Activity Are Involved in the Expression of Monocarboxylate Transporter 1 in Oligodendrocyte	Frontiers in Molecular Neuroscience
Lal, R.	2010	Clinical pharmacokinetic drug interaction studies of gabapentin enacarbil, a novel transported prodrug of gabapentin, with naproxen and cimetidine	British Journal of Clinical Pharmacology
Lam, W. K.	2010	Monocarboxylate Transporter-Mediated Transport of gamma-Hydroxybutyric Acid in Human Intestinal Caco-2 Cells	Drug Metabolism and Disposition
Lamb, R.	2014	Mitochondria as new therapeutic targets for eradicating cancer stem cells: Quantitative proteomics and functional validation via MCT1/2 inhibition	Oncotarget
Lan, M. H.	2018	Insights in pathogenesis of multiple sclerosis: nitric oxide may induce mitochondrial dysfunction of oligodendrocytes	Reviews in the Neurosciences
Larsen, B. R.	2017	Activity-dependent astrocyte swelling is mediated by pH-regulating mechanisms	Glia
Latif, A.	2017	Monocarboxylate Transporter 1 (MCT1) is an independent prognostic biomarker in endometrial cancer	Bmc Clinical Pathology
Lauritzen, F.	2012	Redistribution of monocarboxylate transporter 2 on the surface of astrocytes in the human epileptogenic hippocampus	Glia
Lauritzen, F.	2012	Altered expression of brain monocarboxylate transporter 1 in models of temporal lobe epilepsy	Neurobiology of Disease
Le Floch, R.	2011	CD147 subunit of lactate/H+ symporters MCT1 and hypoxia-inducible MCT4 is critical for energetics and growth of glycolytic tumors	Proceedings of the National Academy of Sciences of the United States of America
Lean, C. B.	2009	Genetic Variations in the MCT1 (SLC16A1) Gene in the Chinese Population of Singapore	Drug Metabolism and Pharmacokinetics
Lecona, E.	2008	Kinetic analysis of butyrate transport in human colon adenocarcinoma cells reveals two different carrier-mediated mechanisms	Biochemical Journal
Lee, C. L.	2013	Identification of CD147 (basigin) as a mediator of trophoblast functions	Human Reproduction
Lee, C. Y.	2014	Functional Characterization of Intracellular pH Regulators Responsible for Acid Extrusion in Human Radial Artery Smooth Muscle Cells	Chinese Journal of Physiology
Lee, G. H.	2011	Lysyl oxidase-like-1 enhances lung metastasis when lactate accumulation and monocarboxylate transporter expression are involved	Oncology Letters
Lee, J.	2016	Chondrogenic potential and anti-senescence effect of hypoxia on canine adipose mesenchymal stem cells	Veterinary Research Communications
Lee, N. Y.	2016	In Vivo and In Vitro Evidence for Brain Uptake of 4-Phenylbutyrate by the Monocarboxylate Transporter 1 (MCT1)	Pharmaceutical Research
Lee, S.	2016	Disrupting Na+, HCO3--cotransporter NBCn1 (Slc4a7) delays murine breast cancer development	Oncogene
Lee, Y. J.	2012	Oligodendroglia metabolically support axons and contribute to neurodegeneration	Nature
Legros, H.	2009	Newborn- and adult-derived brain microvascular endothelial cells show age-related differences in phenotype and glutamate-evoked protease release	Journal of Cerebral Blood Flow and Metabolism
Lei, S. X.	2016	FLIPL is critical for aerobic glycolysis in hepatocellular carcinoma	Journal of Experimental & Clinical Cancer Research
Lemma, S.	2017	MDA-MB-231 breast cancer cells fuel osteoclast metabolism and activity: A new rationale for the pathogenesis of osteolytic bone metastases	Biochimica Et Biophysica Acta-Molecular Basis of Disease
Lengacher, S.	2013	Resistance to Diet-Induced Obesity and Associated Metabolic Perturbations in Haploinsufficient Monocarboxylate Transporter 1 Mice	Plos One
Leroy, C.	2011	Temporal changes in mRNA expression of the brain nutrient transporters in the lithium-pilocarpine model of epilepsy in the immature and adult rat	Neurobiology of Disease
Leung, Y. H.	2017	Study of Statin- and Loratadine-Induced Muscle Pain Mechanisms Using Human Skeletal Muscle Cells	Pharmaceutics
Levine, J.	2015	TRAUMATICALLY INJURED ASTROCYTES RELEASE A PROTEOMIC SIGNATURE MODULATED BY STAT3 DEPENDENT CELL SURVIVAL	Journal of Neurotrauma
Li, F. F.	2016	Runx2-interacting genes identified by yeast two-hybrid screening of libraries generated from hypertrophic chondrocytes	American Journal of Translational Research
Li, G. L.	2017	Intermittent Fasting Promotes White Adipose Browning and Decreases Obesity by Shaping the Gut Microbiota	Cell Metabolism
Li, K. K. W.	2009	miR-124 is frequently down-regulated in medulloblastoma and is a negative regulator of SLC16A1	Human Pathology
Li, P.	2016	Impact of Lipid-Based Drug Delivery Systems on the Transport and Uptake of Insulin Across Caco-2 Cell Monolayers	Journal of Pharmaceutical Sciences
Li, R.	2013	Downregulation of CD147 expression by RNA interference inhibits HT29 cell proliferation, invasion and tumorigenicity in vitro and in vivo	International Journal of Oncology
Li, Y.	2011	Control of lipase digestibility of emulsified lipids by encapsulation within calcium alginate beads	Food Hydrocolloids
Li, Y.	2011	Controlling lipid digestion by encapsulation of protein-stabilized lipid droplets within alginate-chitosan complex coacervates	Food Hydrocolloids
Li, Z. Y.	2018	Monocarboxylate transporters in breast cancer and adipose tissue are novel biomarkers and potential therapeutic targets	Biochemical and Biophysical Research Communications
Liang, D.	2015	Embryonic stem cell-derived pancreatic endoderm transplant with MCT1-suppressing miR-495 attenuates type II diabetes in mice	Endocrine Journal
Liang, Y. S.	2017	Growth performance, rumen fermentation, bacteria composition, and gene expressions involved in intracellular pH regulation of rumen epithelium in finishing Hu lambs differing in residual feed intake phenotype	Journal of Animal Science
Liao, E. C.	2014	Radiation induces senescence and a bystander effect through metabolic alterations	Cell Death & Disease
Licer, M.	2016	Modeling the ocean and atmosphere during an extreme bora event in northern Adriatic using one-way and two-way atmosphere-ocean coupling	Ocean Science
Lin, G.	2014	Dichloroacetate induces autophagy in colorectal cancer cells and tumours	British Journal of Cancer
Lin, X. X. B.	2014	The Role of Intestinal Microbiota in Development of Irinotecan Toxicity and in Toxicity Reduction through Dietary Fibres in Rats	Plos One
Lin, Y.	2014	Use of Sodium Butyrate as an Alternative to Dietary Fiber: Effects on the Embryonic Development and Anti-Oxidative Capacity of Rats	Plos One
Lindinger, M. I.	2013	Inward Flux of Lactate(-) through Monocarboxylate Transporters Contributes to Regulatory Volume Increase in Mouse Muscle Fibres	Plos One
Liou, K.	2016	High Intensity Interval versus Moderate Intensity Continuous Training in Patients with Coronary Artery Disease: A Meta-analysis of Physiological and Clinical Parameters	Heart Lung and Circulation
Liu, M.	2016	Downregulating microRNA-144 mediates a metabolic shift in lung cancer cells by regulating GLUT1 expression	Oncology Letters
Liu, Q. P.	2008	Evolution and functional divergence of monocarboxylate transporter genes in vertebrates	Gene
Liu, S. H.	2017	miR-219 attenuates demyelination in cuprizone-induced demyelinated mice by regulating monocarboxylate transporter 1	European Journal of Neuroscience
Liu, T. W.	2016	Nondigestible Fructans Alter Gastrointestinal Barrier Function, Gene Expression, Histomorphology, and the Microbiota Profiles of Diet-Induced Obese C57BL/6J Mice	Journal of Nutrition
Liu, X. X.	2014	High-protein diet modifies colonic microbiota and luminal environment but not colonocyte metabolism in the rat model: the increased luminal bulk connection	American Journal of Physiology-Gastrointestinal and Liver Physiology
Liu, Y. Y.	2016	Effects of orexin A on glucose metabolism in human hepatocellular carcinoma in vitro via PI3K/Akt/mTOR-dependent and -independent mechanism	Molecular and Cellular Endocrinology
Liu, Z.	2015	3-bromopyruvate enhanced daunorubicin-induced cytotoxicity involved in monocarboxylate transporter 1 in breast cancer cells	American Journal of Cancer Research
Liu, Z. J.	2016	Regulation of Monocarboxylic Acid Transporter 1 Trafficking by the Canonical Wnt/-Catenin Pathway in Rat Brain Endothelial Cells Requires Cross-talk with Notch Signaling	Journal of Biological Chemistry
Lizarraga-Mollin, E.	2012	Early undernutrition induces glucagon resistance and insulin hypersensitivity in the liver of suckling rats	American Journal of Physiology-Endocrinology and Metabolism
Lodi, A.	2013	Treatment with the MEK inhibitor U0126 induces decreased hyperpolarized pyruvate to lactate conversion in breast, but not prostate, cancer cells	Nmr in Biomedicine
Lokman, F. E.	2011	Gene expression profiling in ethnic Malays with type 2 diabetes mellitus, with and without diabetic nephropathy	Journal of Nephrology
Lopes, E. F.	2015	Gene Expression of Monocarboxylate Transporters and Oocyte-secreted Factors in Bovine Cumulus-oocyte Complexes Selected by Brilliant Cresyl Blue	Reproduction in Domestic Animals
Lopes-Coelho, F.	2017	Monocarboxylate transporter 1 (MCT1), a tool to stratify acute myeloid leukemia (AML) patients and a vehicle to kill cancer cells	Oncotarget
Lottes, R. G.	2015	Lactate as substrate for mitochondrial respiration in alveolar epithelial type II cells	American Journal of Physiology-Lung Cellular and Molecular Physiology
Lu, Y.	2013	Functional Cooperation of SMCTs and URAT1 for Renal Reabsorption Transport of Urate	Drug Metabolism and Pharmacokinetics
Lu, Y.	2015	Electro-acupuncture up-regulates astrocytic MCT1 expression to improve neurological deficit in middle cerebral artery occlusion rats	Life Sciences
Lund, J.	2018	Utilization of lactic acid in human myotubes and interplay with glucose and fatty acid metabolism	Scientific Reports
Luz, M. C. D.	2017	Evaluation of MCT1, MCT4 and CD147 Genes in Peripheral Blood Cells of Breast Cancer Patients and Their Potential Use as Diagnostic and Prognostic Markers	International Journal of Molecular Sciences
Ma, X. F.	2016	Lasting glycolytic stress governs susceptibility to urethane-induced lung carcinogenesis in vivo and in vitro	Toxicology Letters
MacDonald, M. J.	2008	Acetoacetate and beta-hydroxybutyrate in combination with other metabolites release insulin from INS-1 cells and provide clues about pathways in insulin secretion	American Journal of Physiology-Cell Physiology
Maciejewski, H.	2016	Muscle MCT4 Content Is Correlated with the Lactate Removal Ability during Recovery Following All-Out Supramaximal Exercise in Highly-Trained Rowers	Frontiers in Physiology
Mackenzie, R.	2012	The Effect of Hypoxia and Work Intensity on Insulin Resistance in Type 2 Diabetes	Journal of Clinical Endocrinology & Metabolism
Maekawa, F.	2008	Basal and stimulated lactate fluxes in primary cultures of astrocytes are differentially controlled by distinct proteins	Journal of Neurochemistry
Majkowska-Skrobe,G.	2014	Killing multiple myeloma cells with the small molecule 3-bromopyruvate: implications for therapy	Anti-Cancer Drugs
Malhi, M.	2013	Increased papillae growth and enhanced short-chain fatty acid absorption in the rumen of goats are associated with transient increases in cyclin D1 expression after ruminal butyrate infusion	Journal of Dairy Science
Maliszewski-Hall,A.	2015	Acute hypoglycemia results in reduced cortical neuronal injury in the developing IUGR rat	Pediatric Research
Mall, G. K.	2010	Biotin Requirements Are Lower in Human Jurkat Lymphoid Cells but Homeostatic Mechanisms Are Similar to Those of HepG2 Liver Cells	Journal of Nutrition
Mannowetz, N.	2012	Basigin interacts with both MCT1 and MCT2 in murine spermatozoa	Journal of Cellular Physiology
Mansor, L. S.	2016	Increased oxidative metabolism following hypoxia in the type 2 diabetic heart, despite normal hypoxia signalling and metabolic adaptation	Journal of Physiology-London
Marchiq, I.	2015	Knock out of the BASIGIN/CD147 chaperone of lactate/H+ symporters disproves its pro-tumour action via extracellular matrix metalloproteases (MMPs) induction	Oncotarget
Marchiq, I.	2015	Genetic Disruption of Lactate/H+ Symporters (MCTs) and Their Subunit CD147/BASIGIN Sensitizes Glycolytic Tumor Cells to Phenformin	Cancer Research
Marek, E. M.	2010	Measurements of lactate in exhaled breath condensate at rest and after maximal exercise in young and healthy subjects	Journal of Breath Research
Marquard, J.	2013	Association of exercise-induced hyperinsulinaemic hypoglycaemia with MCT1-expressing insulinoma	Diabetologia
Martinez, M. E.	2016	The Type 3 Deiodinase Is a Critical Determinant of Appropriate Thyroid Hormone Action in the Developing Testis	Endocrinology
Martinez-Outscho, U. E.	2013	Oncogenes and inflammation rewire host energy metabolism in the tumor microenvironment RAS and NF kappa B target stromal MCT4	Cell Cycle
Martinez-Outscho, U. E.	2012	Ketone bodies and two-compartment tumor metabolism Stromal ketone production fuels mitochondrial biogenesis in epithelial cancer cells	Cell Cycle
Martinez-Quintan, J. A.	2016	Functionality of the white shrimp glucose transporter 1: Expression in Xenopus oocytes and gene silencing during hypoxia	Journal of Experimental Marine Biology and Ecology
Martinez-Sanchez,A.	2015	DICER Inactivation Identifies Pancreatic beta-Cell "Disallowed" Genes Targeted by MicroRNAs	Molecular Endocrinology
Martin-Gallausia,C.	2018	Butyrate produced by gut commensal bacteria activates TGF-beta1 expression through the transcription factor SP1 in human intestinal epithelial cells	Scientific Reports
Martinov, V.	2009	Increased expression of monocarboxylate transporter 1 after acute ischemia of isolated, perfused mouse hearts	Life Sciences
Martins, S. F.	2016	Significance of glycolytic metabolism-related protein expression in colorectal cancer, lymph node and hepatic metastasis	Bmc Cancer
Martin-Venegas,R.	2014	Monocarboxylate transporter 1 is up-regulated in Caco-2 cells by the methionine precursor DL-2-hydroxy-(4-methylthio)butanoic acid	Veterinary Journal
Martin-Venegas,R.	2009	Effect of pH on L- and D-methionine uptake across the apical membrane of Caco-2 cells	American Journal of Physiology-Cell Physiology
Massidda, M.	2016	Association Between MCT1 A1470T Polymorphism and Fat-Free Mass in Well-Trained Young Soccer Players	Journal of Strength and Conditioning Research
Masuda, S.	2009	Evidence for differential regulation of lactate metabolic properties in aged and unloaded rat skeletal muscle	Experimental Gerontology
Masur, F.	2016	Conjugated linoleic acids influence fatty acid metabolism in ovine ruminal epithelial cells	Journal of Dairy Science
Matsui, T.	2017	Astrocytic glycogen-derived lactate fuels the brain during exhaustive exercise to maintain endurance capacity	Proceedings of the National Academy of Sciences of the United States of America
Matsukawa, T.	2017	Upregulation of skeletal muscle PGC-1 alpha through the elevation of cyclic AMP levels by Cyanidin-3-glucoside enhances exercise performance	Scientific Reports
Matsumoto, S.	2013	EPR Oxygen Imaging and Hyperpolarized C-13 MRI of Pyruvate Metabolism as Noninvasive Biomarkers of Tumor Treatment Response to a Glycolysis Inhibitor 3-Bromopyruvate	Magnetic Resonance in Medicine
Matsuyama, S.	2009	Food Deprivation Induces Monocarboxylate Transporter 2 Expression in the Brainstem of Female Rat	Journal of Reproduction and Development
Mazzio, E. A.	2010	Variable toxicological response to the loss of OXPHOS through 1-methyl-4-phenylpyridinium-induced mitochondrial damage and anoxia in diverse neural immortal cell lines	Cell Biology and Toxicology
McGinley, C.	2016	Distinct protein and mRNA kinetics of skeletal muscle proton transporters following exercise can influence interpretation of adaptations to training	Experimental Physiology
McGinley, C.	2016	Influence of training intensity on adaptations in acid/base transport proteins, muscle buffer capacity, and repeated-sprint ability in active men	Journal of Applied Physiology
Meng, G. X.	2016	Protein kinase C-beta inhibitor treatment attenuates hepatic ischemia and reperfusion injury in diabetic rats	Experimental and Therapeutic Medicine
Meng, X. L.	2016	The transport mechanism of monocarboxylate transporter on spinosin in Caco-2 cells	Saudi Pharmaceutical Journal
Metz, L.	2008	Effect of weight loss on lactate transporter expression in skeletal muscle of obese subjects	Journal of Applied Physiology
Metzler-Zebeli,B. U.	2012	Oat beta-Glucan and Dietary Calcium and Phosphorus Differentially Modify Intestinal Expression of Proinflammatory Cytokines and Monocarboxylate Transporter 1 and Cecal Morphology in Weaned Pigs	Journal of Nutrition
Metzler-Zebeli,B. U.	2013	Epithelial response to high-grain diets involves alteration in nutrient transporters and Na+/K+-ATPase mRNA expression in rumen and colon of goats	Journal of Animal Science
Metzler-Zebeli,B. U.	2018	Interactions between metabolically active bacteria and host gene expression at the cecal mucosa in pigs of diverging feed efficiency	Journal of Animal Science
Metzler-Zebeli,B. U.	2015	Dietary calcium concentration and cereals differentially affect mineral balance and tight junction proteins expression in jejunum of weaned pigs	British Journal of Nutrition
Millet, G.	2014	Effects of Intermittent Training on Anaerobic Performance and MCT Transporters in Athletes	Plos One
Minea, B.	2016	Inclusion complexes of propiconazole nitrate with substituted beta-cyclodextrins: the synthesis and in silico and in vitro assessment of their antifungal properties	New Journal of Chemistry
Minuti, A.	2015	Abundance of ruminal bacteria, epithelial gene expression, and systemic biomarkers of metabolism and inflammation are altered during the peripartal period in dairy cows	Journal of Dairy Science
Miranda-Goncalve,V.	2017	Monocarboxylate transporter 1 is a key player in glioma-endothelial cell crosstalk	Molecular Carcinogenesis
Miranda-Goncalve,V.	2016	Hypoxia-mediated upregulation of MCT1 expression supports the glycolytic phenotype of glioblastomas	Oncotarget
Miranda-Goncalve,V.	2013	Monocarboxylate transporters (MCTs) in gliomas: expression and exploitation as therapeutic targets	Neuro-Oncology
Miranda-Goncalve,V.	2016	Lactate Transporters and pH Regulation: Potential Therapeutic Targets in Glioblastomas	Current Cancer Drug Targets
Mirmonsef, P.	2012	The Role of Bacterial Vaginosis and Trichomonas in HIV Transmission Across The Female Genital Tract	Current Hiv Research
Mirzaei-Alamouti,H.	2016	Both monensin and plant extract alter ruminal fermentation in sheep but only monensin affects the expression of genes involved in acid-base transport of the ruminal epithelium	Animal Feed Science and Technology
Mitko, K.	2008	Dynamic changes in messenger RNA profiles of bovine endometrium during the oestrous cycle	Reproduction
Miyauchi, E.	2016	Quantitative Atlas of Cytochrome P450, UDP-Glucuronosyltransferase, and Transporter Proteins in Jejunum of Morbidly Obese Subjects	Molecular Pharmaceutics
Mogi, A.	2013	Expression and role of GLUT-1, MCT-1, and MCT-4 in malignant pleural mesothelioma	Virchows Archiv
Mohamed, Z.	2012	Hyperinsulinaemic Hypoglycaemia: Genetic Mechanisms, Diagnosis and Management	Journal of Clinical Research in Pediatric Endocrinology
Mooij, M. G.	2016	Proteomic Analysis of the Developmental Trajectory of Human Hepatic Membrane Transporter Proteins in the First Three Months of Life	Drug Metabolism and Disposition
Morais-Santos, F	2015	Targeting lactate transport suppresses in vivo breast tumour growth	Oncotarget
Morais-Santos, F	2014	Differential sensitivities to lactate transport inhibitors of breast cancer cell lines	Endocrine-Related Cancer
Moreau, A.	2011	Drug transporter expression in human macrophages	Fundamental & Clinical Pharmacology
Moreira, T.	2009	Enhanced cerebral expression of MCT1 and MCT2 in a rat ischemia model occurs in activated microglial cells	Journal of Cerebral Blood Flow and Metabolism
Morgun, A. V.	2016	Perinatal Brain Injury is Accompanied by Disturbances in Expression of SLC Protein Superfamily in Endotheliocytes of Hippocampal Microvessels	Bulletin of Experimental Biology and Medicine
Morrison, B. M.	2015	Deficiency in monocarboxylate transporter 1 (MCT1) in mice delays regeneration of peripheral nerves following sciatic nerve crush	Experimental Neurology
Morse, B. L.	2017	Effect of chronic -hydroxybutyrate (GHB) administration on GHB toxicokinetics and GHB-induced respiratory depression	American Journal of Drug and Alcohol Abuse
Morse, B. L.	2012	gamma-Hydroxybutyrate Blood/Plasma Partitioning: Effect of Physiologic pH on Transport by Monocarboxylate Transporters	Drug Metabolism and Disposition
Morse, B. L.	2013	Effects of Monocarboxylate Transporter Inhibition on the Oral Toxicokinetics/Toxicodynamics of gamma-Hydroxybutyrate and gamma-Butyrolactone	Journal of Pharmacology and Experimental Therapeutics
Morse, B. L.	2013	Toxicokinetics/Toxicodynamics of gamma-Hydroxybutyrate-Ethanol Intoxication: Evaluation of Potential Treatment Strategies	Journal of Pharmacology and Experimental Therapeutics
Morse, B. L.	2014	Mechanistic Modeling of Monocarboxylate Transporter-Mediated Toxicokinetic/Toxicodynamic Interactions Between gamma-Hydroxybutyrate and L-Lactate	Aaps Journal
Moschen, I.	2012	Significance of Short Chain Fatty Acid Transport by Members of the Monocarboxylate Transporter Family (MCT)	Neurochemical Research
Moser, H.	2016	Application of a ring cavity surface emitting quantum cascade laser (RCSE-QCL) on the measurement of H2S in a CH4 matrix for process analytics	Optics Express
Mykkanen, A. K.	2010	Immunohistochemical analysis of MCT1 and CD147 in equine skeletal muscle fibres	Research in Veterinary Science
Mykkanen, A. K.	2011	MCT1, MCT4 and CD147 gene polymorphisms in healthy horses and horses with myopathy	Research in Veterinary Science
Mykkanen, A. K.	2015	Expression of monocarboxylate transporters I and IV and the ancillary protein CD147 in the intestinal tract of healthy horses and ponies	American Journal of Veterinary Research
Mykkanen, A. K.	2010	Expression of lactate transporters MCT1, MCT2 and CD147 in the red blood cells of three horse breeds: Finnhorse, Standardbred and Thoroughbred	Equine Veterinary Journal
Nagai, A.	2010	Cellular Expression of the Monocarboxylate Transporter (MCT) Family in the Placenta of Mice	Placenta
Nair, R. N.	2015	One-Pot Directed Alkylation/Deprotection Strategy for the Synthesis of Substituted Pyrrole 3,4-d pyridazinones	European Journal of Organic Chemistry
Nair, R. N.	2016	Exploiting the co-reliance of tumours upon transport of amino acids and lactate: Gln and Tyr conjugates of MCT1 inhibitors	Medchemcomm
Nancolas, B.	2016	The anti-tumour agent lonidamine is a potent inhibitor of the mitochondrial pyruvate carrier and plasma membrane monocarboxylate transporters	Biochemical Journal
Nancolas, B.	2015	Identification of key binding site residues of MCT1 for AR- C155858 reveals the molecular basis of its isoform selectivity (vol 465, pg 177, 2015)	Biochemical Journal
Napoli, E.	2016	Premutation in the Fragile X Mental Retardation 1 (FMR1) Gene Affects Maternal Zn-milk and Perinatal Brain Bioenergetics and Scaffolding	Frontiers in Neuroscience
Narumi, K.	2010	Regulation of Monocarboxylate Transporter 1 in Skeletal Muscle Cells by Intracellular Signaling Pathways	Biological & Pharmaceutical Bulletin
Nath, K.	2013	P-31 and H-1 MRS of DB-1 melanoma xenografts: lonidamine selectively decreases tumor intracellular pH and energy status and sensitizes tumors to melphalan	Nmr in Biomedicine
Neal, C. M.	2013	Six weeks of a polarized training-intensity distribution leads to greater physiological and performance adaptations than a threshold model in trained cyclists	Journal of Applied Physiology
Nedjadi, T.	2014	Characterization of butyrate transport across the luminal membranes of equine large intestine	Experimental Physiology
Nehlig, A.	2009	The ketogenic diet has no effect on the expression of spike-and-wave discharges and nutrient transporters in genetic absence epilepsy rats from Strasbourg	Journal of Neurochemistry
Newman, L. A.	2011	Lactate Produced by Glycogenolysis in Astrocytes Regulates Memory Processing	Plos One
Ngan, A. K.	2009	Tissue-specific transcriptional regulation of monocarboxylate transporters (MCTs) during short-term hypoxia in zebrafish (Danio rerio)	Comparative Biochemistry and Physiology B-Biochemistry & Molecular Biology
Nguyen, T. T.	2011	Bicarbonate, NBCe1, NHE, and Carbonic Anhydrase Activity Enhance Lactate-H+ Transport in Bovine Corneal Endothelium	Investigative Ophthalmology & Visual Science
Nguyen, T. T.	2012	Lactate-H+ Transport Is a Significant Component of the In Vivo Corneal Endothelial Pump	Investigative Ophthalmology & Visual Science
Nijland, P. G.	2014	Cellular distribution of glucose and monocarboxylate transporters in human brain white matter and multiple sclerosis lesions	Glia
Nikooie, R.	2013	Exercise-induced changes of MCT1 in cardiac and skeletal muscles of diabetic rats induced by high-fat diet and STZ	Journal of Physiology and Biochemistry
Nimker, C.	2016	Preconditioning with ethyl 3,4-dihydroxybenzoate augments aerobic respiration in rat skeletal muscle	Hypoxia
Noble, R. A.	2017	Inhibition of monocarboxyate transporter 1 by AZD3965 as a novel therapeutic approach for diffuse large B-cell lymphoma and Burkitt lymphoma	Haematologica
Noor, S. I.	2015	Analysis of the Binding Moiety Mediating the Interaction between Monocarboxylate Transporters and Carbonic Anhydrase II	Journal of Biological Chemistry
Noor, S. I.	2018	A surface proton antenna in carbonic anhydrase II supports lactate transport in cancer cells	Elife
Nordsborg, N. B.	2012	Four weeks of normobaric "live high-train low" do not alter muscular or systemic capacity for maintaining pH and K+ homeostasis during intense exercise	Journal of Applied Physiology
Novoselov, A. R.	2016	Method of Reducing the Gap between Chips in Mosaic Photodetector Modules	Optoelectronics Instrumentation and Data Processing
Nunez-Parra, A.	2011	Expression and Distribution of Facilitative Glucose (GLUTs) and Monocarboxylate/H+ (MCTs) Transporters in Rat Olfactory Epithelia	Chemical Senses
Ohba, K.	2016	Desensitization and Incomplete Recovery of Hepatic Target Genes After Chronic Thyroid Hormone Treatment and Withdrawal in Male Adult Mice	Endocrinology
Ohkubo, M.	2012	Nicotinate Uptake by Two Kinetically Distinct Na+-Dependent Carrier-Mediated Transport Systems in the Rat Small Intestine	Drug Metabolism and Pharmacokinetics
Ohtsuki, S.	2013	Quantitative Targeted Absolute Proteomic Analysis of Transporters, Receptors and Junction Proteins for Validation of Human Cerebral Microvascular Endothelial Cell Line hCMEC/D3 as a Human Blood-Brain Barrier Model	Molecular Pharmaceutics
Okamatsu-Ogura, Y.	2018	Brown adipocytes postnatally arise through both differentiation from progenitors and conversion from white adipocytes in Syrian hamster	Journal of Applied Physiology
Oliveira, H.	2015	Experimental and Theoretical Data on the Mechanism by Which Red Wine Anthocyanins Are Transported through a Human MKN-28 Gastric Cell Model	Journal of Agricultural and Food Chemistry
Oluwafeyisetan, A.	2016	Naringin Ameliorates HIV-1 Nucleoside Reverse Transcriptase Inhibitors-Induced Mitochondrial Toxicity	Current Hiv Research
Omlin, T.	2014	Exogenous lactate supply affects lactate kinetics of rainbow trout, not swimming performance	American Journal of Physiology-Regulatory Integrative and Comparative Physiology
Omlin, T.	2013	Exhausting exercise and tissue-specific expression of monocarboxylate transporters in rainbow trout	American Journal of Physiology-Regulatory Integrative and Comparative Physiology
Opitz, D.	2014	Strength training alters MCT1-protein expression and exercise-induced translocation in erythrocytes of men with non-insulin-dependent type-2 diabetes	Canadian Journal of Physiology and Pharmacology
Opitz, D.	2015	Endurance training alters basal erythrocyte MCT-1 contents and affects the lactate distribution between plasma and red blood cells in T2DM men following maximal exercise	Canadian Journal of Physiology and Pharmacology
Opitz, D.	2014	Endurance Training Alters Skeletal Muscle MCT Contents in T2DM Men	International Journal of Sports Medicine
O'Rourke, K. M.	2018	Exploring the functionalisation of the thieno 2,3-d pyrimidinedione core: Late stage access to highly substituted 5-carboxamide-6-aryl scaffolds	Tetrahedron
Ortega, F. J.	2016	Bariatric surgery acutely changes the expression of inflammatory and lipogenic genes in obese adipose tissue	Surgery for Obesity and Related Diseases
Osei-Amo, S.	2012	Wolbachia-Induced aae-miR-12 miRNA Negatively Regulates the Expression of MCT1 and MCM6 Genes in Wolbachia-Infected Mosquito Cell Line	Plos One
Oseikria, M.	2016	N-3 polyunsaturated fatty acid DHA during IVM affected oocyte developmental competence in cattle	Theriogenology
Otero, J. A.	2016	Effect of bovine ABCG2 Y581S polymorphism on concentrations in milk of enrofloxacin and its active metabolite ciprofloxacin	Journal of Dairy Science
Ouyang, L.	2016	Carnosine decreased neuronal cell death through targeting glutamate system and astrocyte mitochondrial bioenergetics in cultured neuron/astrocyte exposed to OGD/recovery	Brain Research Bulletin
Ovens, M. J.	2010	AR-C155858 is a potent inhibitor of monocarboxylate transporters MCT1 and MCT2 that binds to an intracellular site involving transmembrane helices 7-10	Biochemical Journal
Ovens, M. J.	2010	The inhibition of monocarboxylate transporter 2 (MCT2) by AR-C155858 is modulated by the associated ancillary protein	Biochemical Journal
Pacheco-Palencia, L. A.	2008	Absorption and biological activity of phytochemical-rich extracts from acai (Euterpe oleracea Mart.) pulp and oil in vitro	Journal of Agricultural and Food Chemistry
Pahlman, C.	2008	Operational Tolerance in Nonvascularized Transplant Models Induced by AR-C117977, a Monocarboxylate Transporter Inhibitor	Transplantation
Pahlman, C.	2013	Immunosuppressive properties of a series of novel inhibitors of the monocarboxylate transporter MCT-1	Transplant International
Pakir, O.	2016	Recovery time for inflamed middle ear mucosa in chronic otitis media	Acta Oto-Laryngologica
Pan, Y. Q.	2012	CD147 silencing via RNA interference reduces tumor cell invasion, metastasis and increases chemosensitivity in pancreatic cancer cells	Oncology Reports
Panisova, E.	2017	Lactate stimulates CA IX expression in normoxic cancer cells	Oncotarget
Park, J.	2016	Lipofundin (R) MCT/LCT 20% increase left ventricular systolic pressure in an ex vivo rat heart model via increase of intracellular calcium level	Korean Journal of Anesthesiology
Parkunan, T.	2015	A comparative study on the expression profile of MCTs and HSPs in Ghungroo and Large White Yorkshire breeds of pigs during different seasons	Cell Stress & Chaperones
Parkunan, T.	2017	Changes in expression of monocarboxylate transporters, heat shock proteins and meat quality of Large White Yorkshire and Ghungroo pigs during hot summer period	Asian-Australasian Journal of Animal Sciences
Parsons, M. P.	2010	ATP-Sensitive Potassium Channel-Mediated Lactate Effect on Orexin Neurons: Implications for Brain Energetics during Arousal	Journal of Neuroscience
Payen, V. L.	2017	Monocarboxylate Transporter MCT1 Promotes Tumor Metastasis Independently of Its Activity as a Lactate Transporter	Cancer Research
Peiro, C.	2016	Inflammation, glucose, and vascular cell damage: the role of the pentose phosphate pathway	Cardiovascular Diabetology
Pelkonen, L.	2017	LC-MS/MS Based Quantitation of ABC and SLC Transporter Proteins in Plasma Membranes of Cultured Primary Human Retinal Pigment Epithelium Cells and Immortalized ARPE19 Cell Line	Molecular Pharmaceutics
Pelletier, J.	2015	AMP-activated protein kinase is dispensable for maintaining ATP levels and for survival following inhibition of glycolysis, but promotes tumour engraftment of Ras-transformed fibroblasts	Oncotarget
Perez-Escuredo,J.	2016	Lactate promotes glutamine uptake and metabolism in oxidative cancer cells	Cell Cycle
Perez-Escuredo,J.	2016	Monocarboxylate transporters in the brain and in cancer	Biochimica Et Biophysica Acta-Molecular Cell Research
Pertega-Gomes, N	2015	A glycolytic phenotype is associated with prostate cancer progression and aggressiveness: a role for monocarboxylate transporters as metabolic targets for therapy	Journal of Pathology
Pertega-Gomes, N	2014	A lactate shuttle system between tumour and stromal cells is associated with poor prognosis in prostate cancer	Bmc Cancer
Pertega-Gomes, N	2011	Monocarboxylate transporter 4 (MCT4) and CD147 overexpression is associated with poor prognosis in prostate cancer	Bmc Cancer
Petersen, C.	2017	MCT1 and MCT4 Expression and Lactate Flux Activity Increase During White and Brown Adipogenesis and Impact Adipocyte Metabolism	Scientific Reports
Petzold, A.	2015	Visual pathway neurodegeneration winged by mitochondrial dysfunction	Annals of Clinical and Translational Neurology
Pfannkuche, H.	2014	Post-natal changes in MCT1 expression in the forestomach of calves	Journal of Animal Physiology and Animal Nutrition
Philips, T.	2013	Oligodendrocyte dysfunction in the pathogenesis of amyotrophic lateral sclerosis	Brain
Phuong, H. L.	2013	Transepithelial transport of 6-O-caffeoylsophorose across Caco-2 cell monolayers	Food Chemistry
Pifferi, F.	2011	Mild experimental ketosis increases brain uptake of C-11-acetoacetate and F-18-fluorodeoxyglucose: a dual-tracer PET imaging study in rats	Nutritional Neuroscience
Pinheiro, C.	2010	Monocarboxylate transporter 1 is up-regulated in basal-like breast carcinoma	Histopathology
Pinheiro, C.	2015	Reprogramming energy metabolism and inducing angiogenesis: co-expression of monocarboxylate transporters with VEGF family members in cervical adenocarcinomas	Bmc Cancer
Pinheiro, C.	2014	Lactate transporters and vascular factors in HPV-induced squamous cell carcinoma of the uterine cervix	Bmc Cancer
Pinheiro, C.	2017	GLUT1 expression in pediatric adrenocortical tumors: a promising candidate to predict clinical behavior	Oncotarget
Pinheiro, C.	2015	Metabolic reprogramming: a new relevant pathway in adult adrenocortical tumors	Oncotarget
Pinheiro, C.	2008	Increasing expression of monocarboxylate transporters 1 and 4 along progression to invasive cervical carcinoma	International Journal of Gynecological Pathology
Pinheiro, C.	2009	Monocarboxylate transporters 1 and 4 are associated with CD147 in cervical carcinoma	Disease Markers
Pinheiro, C.	2008	Increased expression of monocarboxylate transporters 1, 2, and 4 in colorectal carcinomas	Virchows Archiv
Pinheiro, C.	2009	The prognostic value of CD147/EMMPRIN is associated with monocarboxylate transporter 1 co-expression in gastric cancer	European Journal of Cancer
Pinheiro, C.	2012	CD147 immunohistochemistry discriminates between reactive mesothelial cells and malignant mesothelioma	Diagnostic Cytopathology
Pinheiro, C.	2016	The metabolic microenvironment of melanomas: Prognostic value of MCT1 and MCT4	Cell Cycle
Pinheiro, C.	2014	Characterization of monocarboxylate transporters (MCTs) expression in soft tissue sarcomas: distinct prognostic impact of MCT1 sub-cellular localization	Journal of Translational Medicine
Pinheiro, C.	2010	Expression of Monocarboxylate Transporters 1, 2, and 4 in Human Tumours and Their Association with CD147 and CD44	Journal of Biomedicine and Biotechnology
Pinheiro, C.	2011	GLUT1 and CAIX expression profiles in breast cancer correlate with adverse prognostic factors and MCT1 overexpression	Histology and Histopathology
Pisarsky, L.	2016	Targeting Metabolic Symbiosis to Overcome Resistance to Anti-angiogenic Therapy	Cell Reports
Pivovarova, A. I	2018	Glucose-dependent growth arrest of leukemia cells by MCT1 inhibition: Feeding Warburg's sweet tooth and blocking acid export as an anticancer strategy	Biomedicine & Pharmacotherapy
Pogledic, I.	2014	Involvement of the Subplate Zone in Preterm Infants with Periventricular White Matter Injury	Brain Pathology
Polanski, R.	2014	Activity of the Monocarboxylate Transporter 1 Inhibitor AZD3965 in Small Cell Lung Cancer	Clinical Cancer Research
Porporato, P. E.	2012	Lactate stimulates angiogenesis and accelerates the healing of superficial and ischemic wounds in mice	Angiogenesis
Portela, L. V.	2017	Hyperpalatable Diet and Physical Exercise Modulate the Expression of the Glial Monocarboxylate Transporters MCT1 and 4	Molecular Neurobiology
Prasad, C. P.	2017	Reduced production and uptake of lactate are essential for the ability of WNT5A signaling to inhibit breast cancer cell migration and invasion	Oncotarget
Promsote, W.	2014	L-2-oxothiazolidine-4-carboxylic acid attenuates oxidative stress and inflammation in retinal pigment epithelium	Molecular Vision
Puchades, M.	2013	Unaltered lactate and glucose transporter levels in the MPTP mouse model of Parkinson's disease	Journal of Parkinsons Disease
Pullen, T. J.	2010	Identification of genes selectively disallowed in the pancreatic islet	Islets
Pullen, T. J.	2012	Overexpression of Monocarboxylate Transporter-1 (Slc16a1) in Mouse Pancreatic beta-Cells Leads to Relative Hyperinsulinism During Exercise	Diabetes
Pullen, T. J.	2011	miR-29a and miR-29b Contribute to Pancreatic beta-Cell-Specific Silencing of Monocarboxylate Transporter 1 (Mct1)	Molecular and Cellular Biology
Puype, J.	2013	Sprint Interval Training in Hypoxia Stimulates Glycolytic Enzyme Activity	Medicine and Science in Sports and Exercise
Quaranta, A.	2016	Potential Bone to Implant Contact Area of Short Versus Standard Implants: An In Vitro Micro-Computed Tomography Analysis	Implant Dentistry
Queiros, O.	2012	Butyrate activates the monocarboxylate transporter MCT4 expression in breast cancer cells and enhances the antitumor activity of 3-bromopyruvate	Journal of Bioenergetics and Biomembranes
Quintens, R.	2008	Why expression of some genes is disallowed in beta-cells	Biochemical Society Transactions
Rademakers, S. E	2011	Metabolic markers in relation to hypoxia; staining patterns and colocalization of pimonidazole, HIF-1 alpha, CAIX, LDH-5, GLUT-1, MCT1 and MCT4	Bmc Cancer
Rae, C.	2012	Metabolism, Compartmentation, Transport and Production of Acetate in the Cortical Brain Tissue Slice	Neurochemical Research
Rae, C.	2009	Metabolic Effects of Blocking Lactate Transport in Brain Cortical Tissue Slices Using an Inhibitor Specific to MCT1 and MCT2	Neurochemical Research
Rai, R. K.	2012	Augmented Macrophage Differentiation and Polarization of Tumor-associated Macrophages Towards M1 Subtype in Listeria-administered Tumor-bearing Host	Journal of Immunotherapy
Ramljak, S.	2015	Cellular prion protein directly interacts with and enhances lactate dehydrogenase expression under hypoxic conditions	Experimental Neurology
Rao, R.	2018	Neonatal hyperglycemia alters the neurochemical profile, dendritic arborization and gene expression in the developing rat hippocampus	Nmr in Biomedicine
Rattigan, Y. L.	2012	Lactate is a mediator of metabolic cooperation between stromal carcinoma associated fibroblasts and glycolytic tumor cells in the tumor microenvironment	Experimental Cell Research
Regatieri, I. C.	2016	Quantification of MCT1 and CD147 in Red Blood Cells of Arabian and Quarter Horses	Journal of Equine Veterinary Science
Regatieri, I. C.	2017	Candidate genes for performance in horses, including monocarboxylate transporters	Pesquisa Veterinaria Brasileira
Regatieri, I. C.	2017	Polymorphisms in MCT1, CD147, PDK4, and DMRT3 genes in Arabian and Quarter Horses	Journal of Equine Veterinary Science
Ren, J. N.	2015	Fluoxetine induces alkalinization of astroglial cytosol through stimulation of sodium-hydrogen exchanger 1: dissection of intracellular signaling pathways	Frontiers in Cellular Neuroscience
Reshma, P. L.	2016	Mitochondrial dysfunction in H9c2 cells during ischemia and amelioration with Tribulus terrestris L	Life Sciences
Restall, C.	2009	A novel histone deacetylase inhibitor augments tamoxifen-mediated attenuation of breast carcinoma growth	International Journal of Cancer
Revold, T.	2010	Effects of training on equine muscle fibres and monocarboxylate transporters in young Coldblooded Trotters	Equine Veterinary Journal
Ribeiro, L. F. P	2012	Effects of swimming training on tissue glycogen content in experimental thyrotoxic rats	Canadian Journal of Physiology and Pharmacology
Rinholm, J. E.	2011	Regulation of Oligodendrocyte Development and Myelination by Glucose and Lactate	Journal of Neuroscience
Roberts, L. M.	2008	Subcellular localization of transporters along the rat blood-brain barrier and blood-cerebral-spinal fluid barrier by in vivo biotinylation	Neuroscience
Roiko, S. A.	2012	Brain Uptake of the Drug of Abuse gamma-Hydroxybutyric Acid in Rats	Drug Metabolism and Disposition
Roiko, S. A.	2013	Brain Extracellular gamma-hydroxybutyrate Concentrations are Decreased by L-lactate in Rats: Role in the Treatment of Overdoses	Pharmaceutical Research
Roland, C. L.	2014	Cell Surface Lactate Receptor GPR81 Is Crucial for Cancer Cell Survival	Cancer Research
Rosafio, K.	2016	CELL-SPECIFIC MODULATION OF MONOCARBOXYLATE TRANSPORTER EXPRESSION CONTRIBUTES TO THE METABOLIC REPROGRAMING TAKING PLACE FOLLOWING CEREBRAL ISCHEMIA	Neuroscience
Rosafio, K.	2014	Oxygen Tension Controls the Expression of the Monocarboxylate Transporter MCT4 in Cultured Mouse Cortical Astrocytes via a Hypoxia-Inducible Factor-1 alpha-Mediated Transcriptional Regulation	Glia
Ross, A. C.	2016	Infant Transport and Mother-Infant Contact From 1 to 26 Weeks Postnatal in Coquerel's Sifaka (Propithecus coquereli) in Northwestern Madagascar	American Journal of Primatology
Rossi, E. D.	2017	The expression of monocarboxylate transporters in thyroid carcinoma can be associated with the morphological features of BRAF (V600E) mutation	Endocrine
Roy, M.	2013	Long-term calorie restriction has minimal impact on brain metabolite and fatty acid profiles in aged rats on a Western-style diet	Neurochemistry International
Rozenkova, K.	2015	High Incidence of Heterozygous ABCC8 and HNF1A Mutations in Czech Patients With Congenital Hyperinsulinism	Journal of Clinical Endocrinology & Metabolism
Rul, F.	2011	Impact of the Metabolic Activity of Streptococcus thermophilus on the Colon Epithelium of Gnotobiotic Rats	Journal of Biological Chemistry
Sadowska-Bartosz, I.	2014	Transport of 3-bromopyruvate across the human erythrocyte membrane	Cellular & Molecular Biology Letters
Saenz-de-Santa-M,I.	2017	Clinically relevant HIF-1a-dependent metabolic reprogramming in oropharyngeal squamous cell carcinomas includes coordinated activation of CAIX and the miR-210/ISCU signaling axis, but not MCT1 and MCT4 upregulation	Oncotarget
Sahin, K.	2016	Curcumin prevents muscle damage by regulating NF-kappa B and Nrf2 pathways and improves performance: an in vivo model	Journal of Inflammation Research
Saito, A.	2016	Enhanced and suppressed mineralization by acetoacetate and beta-hydroxybutyrate in osteoblast cultures	Biochemical and Biophysical Research Communications
Saito, R.	2016	Measurement of macrocyclic trichothecene in floor dust of water-damaged buildings using gas chromatography/tandemmass spectrometry-dust matrix effects	Journal of Occupational and Environmental Hygiene
Sakai, S.	2012	Multicellular tumor spheroid formation in duplex microcapsules for analysis of chemosensitivity	Cancer Science
Saksena, S.	2009	PKC-dependent stimulation of the human MCT1 promoter involves transcription factor AP2	American Journal of Physiology-Gastrointestinal and Liver Physiology
Saksena, S.	2009	Mechanisms underlying modulation of monocarboxylate transporter 1 (MCT1) by somatostatin in human intestinal epithelial cells	American Journal of Physiology-Gastrointestinal and Liver Physiology
Samarutel, J.	2016	Quarter variation and correlations of colostrum albumin, immunoglobulin G1 and G2 in dairy cows	Journal of Dairy Research
San Martin, A.	2013	A Genetically Encoded FRET Lactate Sensor and Its Use To Detect the Warburg Effect in Single Cancer Cells	Plos One
Sanchez-Tena, S.	2013	Green tea phenolics inhibit butyrate-induced differentiation of colon cancer cells by interacting with monocarboxylate transporter 1	Biochimica Et Biophysica Acta-Molecular Basis of Disease
Sangboonruang, S	2014	EMMPRIN reduction via scFv-M6-1B9 intrabody affects alpha 3 beta 1-integrin and MCT1 functions and results in suppression of progressive phenotype in the colorectal cancer cell line Caco-2	Cancer Gene Therapy
Sanita, P.	2014	Tumor-stroma metabolic relationship based on lactate shuttle can sustain prostate cancer progression	Bmc Cancer
Sasa, K.	2018	Monocarboxylate transporter-1 promotes osteoblast differentiation via suppression of p53, a negative regulator of osteoblast differentiation	Scientific Reports
Sasaki, S.	2016	Interaction of atorvastatin with the human glial transporter SLC16A1	European Journal of Pharmacology
Sasaki, S.	2015	Functional Characterization of 5-Oxoproline Transport via SLC16A1/MCT1	Journal of Biological Chemistry
Sasaki, S.	2013	Crucial Residue Involved in L-Lactate Recognition by Human Monocarboxylate Transporter 4 (hMCT4)	Plos One
Saunders, N. R.	2015	Influx mechanisms in the embryonic and adult rat choroid plexus: a transcriptome study	Frontiers in Neuroscience
Sawczuk, M.	2015	MCT1 A1470T: A novel polymorphism for sprint performance?	Journal of Science and Medicine in Sport
Saxena, S.	2016	Expression of Monocarboxylate Transporter Isoforms in Rat Skeletal Muscle Under Hypoxic Preconditioning and Endurance Training	High Altitude Medicine & Biology
Scariot, P. P. M	2016	Continuous Aerobic Training in Individualized Intensity Avoids Spontaneous Physical Activity Decline and Improves MCT1 Expression in Oxidative Muscle of Swimming Rats	Frontiers in Physiology
Schneiderhan, W.	2009	CD147 silencing inhibits lactate transport and reduces malignant potential of pancreatic cancer cells in in vivo and in vitro models	Gut
Schutkowski, A.	2014	Tissue-Specific Expression of Monocarboxylate Transporters during Fasting in Mice	Plos One
Schuurbiers, O.	2014	Glucose Metabolism in NSCLC Is Histology-Specific and Diverges the Prognostic Potential of (18)FDG-PET for Adenocarcinoma and Squamous Cell Carcinoma	Journal of Thoracic Oncology
Sedykh, A.	2013	Human Intestinal Transporter Database: QSAR Modeling and Virtual Profiling of Drug Uptake, Efflux and Interactions	Pharmaceutical Research
Seki, T.	2011	Mitocryptide-2, a neutrophil-activating cryptide, is a specific endogenous agonist for formyl-peptide receptor-like 1	Biochemical and Biophysical Research Communications
Sen, E.	2011	Pre-conditioning induces the precocious differentiation of neonatal astrocytes to enhance their neuroprotective properties	Asn Neuro
Shan, T.	2017	Cancer-associated fibroblasts enhance pancreatic cancer cell invasion by remodeling the metabolic conversion mechanism	Oncology Reports
Shang, R. Z.	2016	Expression of monocarboxylate transporters in gallbladder cancer and their prognostic clinical significance	International Journal of Clinical and Experimental Pathology
Shang, R. Z.	2016	RRAD inhibits aerobic glycolysis, invasion, and migration and is associated with poor prognosis in hepatocellular carcinoma	Tumor Biology
Shen, C. L.	2015	Intestinal absorption mechanisms of MTBH, a novel hesperetin derivative, in Caco-2 cells, and potential involvement of monocarboxylate transporter 1 and multidrug resistance protein 2	European Journal of Pharmaceutical Sciences
Shepelyuk, T. O.	2016	Computational modeling of Quiescent Platelet Energy Metabolism in the Context of Whole-body Glucose Turnover	Mathematical Modelling of Natural Phenomena
Shi, H. Q.	2015	Overexpression of monocarboxylate anion transporter 1 and 4 in T24-induced cancer-associated fibroblasts regulates the progression of bladder cancer cells in a 3D microfluidic device	Cell Cycle
Shi, T.	2016	alpha(1A)-Adrenergic receptor prevents cardiac ischemic damage through PKC delta/GLUT1/4-mediated glucose uptake	Journal of Receptors and Signal Transduction
Shih, H. J.	2012	The involvement of MCT-1 oncoprotein in inducing mitotic catastrophe and nuclear abnormalities	Cell Cycle
Shtriker, M. G.	2018	Fenugreek galactomannan and citrus pectin improve several parameters associated with glucose metabolism and modulate gut microbiota in mice	Nutrition
Shukla, V. K.	2016	NMR assignments of mitochondrial cyclophilin Cpr3 from Saccharomyces cerevisiae	Biomolecular Nmr Assignments
Silva, L. S.	2016	STAT3:FOXM1 and MCT1 drive uterine cervix carcinoma fitness to a lactate-rich microenvironment	Tumor Biology
Silva, L. S.	2017	Branched-chain ketoacids secreted by glioblastoma cells via MCT1 modulate macrophage phenotype	Embo Reports
Simar, D.	2012	Interaction between maternal obesity and post-natal over-nutrition on skeletal muscle metabolism	Nutrition Metabolism and Cardiovascular Diseases
Simoes-Sousa, S.	2016	Prognostic significance of monocarboxylate transporter expression in oral cavity tumors	Cell Cycle
Sivaprakasam, S.	2018	Short-Chain Fatty Acid Transporters: Role in Colonic Homeostasis	Comprehensive Physiology
Smith, A. A.	2014	A novel approach to the discovery of survival biomarkers in glioblastoma using a joint analysis of DNA methylation and gene expression	Epigenetics
Smith, H.	2016	The Effects of Severe Hypoxia on Glycolytic Flux and Enzyme Activity in a Model of Solid Tumors	Journal of Cellular Biochemistry
Smith, J. P.	2012	Regulation of Mct1 by cAMP-dependent internalization in rat brain endothelial cells	Brain Research
Snider, K. E.	2013	Genotype and Phenotype Correlations in 417 Children With Congenital Hyperinsulinism	Journal of Clinical Endocrinology & Metabolism
Soares, R. V.	2016	Ontogeny of ABC and SLC transporters in the microvessels of developing rat brain	Fundamental & Clinical Pharmacology
Soliman, M. L.	2013	Modulation of Inflammatory Cytokines and Mitogen-activated Protein Kinases by Acetate in Primary Astrocytes	Journal of Neuroimmune Pharmacology
Song, J.	2018	Lactic Acid Upregulates VEGF Expression in Macrophages and Facilitates Choroidal Neovascularization	Investigative Ophthalmology & Visual Science
Song, S.	2016	Molecular cloning, sequence characterization, and tissue expression analysis of three water buffalo (Bubalus bubalis) genes-ST6GAL1, ST8SIA4, and SLC35C1	Archives Animal Breeding
Song, Y.	2016	Exposure to2,2 ',4,4 '-tetrabromodiphenyl ether (BDE-47) alters thyroid hormone levels and thyroid hormone-regulated gene transcription in manila clam Ruditapes philippinarum	Chemosphere
Song, Y. J.	2016	Assessment of Open-Angle Glaucoma Peripapillary and Macular Choroidal Thickness Using Swept-Source Optical Coherence Tomography (SS-OCT)	Plos One
Sonveaux, P.	2012	Targeting the Lactate Transporter MCT1 in Endothelial Cells Inhibits Lactate-Induced HIF-1 Activation and Tumor Angiogenesis	Plos One
Sonveaux, P.	2008	Targeting lactate-fueled respiration selectively kills hypoxic tumor cells in mice	Journal of Clinical Investigation
Sotgia, F.	2012	Mitochondria "fuel" breast cancer metabolism Fifteen markers of mitochondrial biogenesis label epithelial cancer cells, but are excluded from adjacent stromal cells	Cell Cycle
Sousa, B.	2014	The basal epithelial marker P-cadherin associates with breast cancer cell populations harboring a glycolytic and acid-resistant phenotype	Bmc Cancer
Sprowl-Tanio, S.	2016	Lactate/pyruvate transporter MCT-1 is a direct Wnt target that confers sensitivity to 3-bromopyruvate in colon cancer	Cancer & Metabolism
Stanley, C. A.	2016	Perspective on the Genetics and Diagnosis of Congenital Hyperinsulinism Disorders	Journal of Clinical Endocrinology & Metabolism
Stearns, A. T.	2008	Diurnal rhythmicity in the transcription of jejunal drug transporters	Journal of Pharmacological Sciences
Steele, M. A.	2012	Rumen epithelial adaptation to ruminal acidosis in lactating cattle involves the coordinated expression of insulin-like growth factor-binding proteins and a cholesterolgenic enzyme	Journal of Dairy Science
Steele, M. A.	2011	Rumen epithelial adaptation to high-grain diets involves the coordinated regulation of genes involved in cholesterol homeostasis	Physiological Genomics
Stegeman, H.	2014	Hypoxia, metabolism, and growth factor signaling in head and neck squamous cell carcinoma: Correlation between primary and xenograft tumors	Head and Neck-Journal for the Sciences and Specialties of the Head and Neck
Stewart, P. A.	2015	A Pilot Proteogenomic Study with Data Integration Identifies MCT1 and GLUT1 as Prognostic Markers in Lung Adenocarcinoma	Plos One
Streijger, F.	2013	Ketogenic Diet Improves Forelimb Motor Function after Spinal Cord Injury in Rodents	Plos One
Stridh, M. H.	2012	Lactate flux in astrocytes is enhanced by a non-catalytic action of carbonic anhydrase II	Journal of Physiology-London
Su, J.	2009	A CD147-targeting siRNA inhibits the proliferation, invasiveness and VEGF production of human malignant melanoma cells by down-regulating glycolysis	Cancer Letters
Sun, J. Q.	2016	Induction of triglyceride accumulation and mitochondrial maintenance in muscle cells by lactate	Scientific Reports
Sun, Y. C.	2017	Monocarboxylate Transporters Mediate Fluorescein Uptake in Corneal Epithelial Cells	Investigative Ophthalmology & Visual Science
Sun, Y. L.	2018	Lanthanum chloride reduces lactate production in primary culture rat cortical astrocytes and suppresses primary co-culture rat cortical astrocyte-neuron lactate transport	Archives of Toxicology
Suzuki, A.	2011	Astrocyte-Neuron Lactate Transport Is Required for Long-Term Memory Formation	Cell
Sweeny, L.	2012	CD147 expression in advanced cutaneous squamous cell carcinoma	Journal of Cutaneous Pathology
Swenson, E. R.	2016	Hypoxia and Its Acid-Base Consequences: From Mountains to Malignancy	Adv Exp Med Biol.
Tachikawa, M.	2011	Retinal transfer of nicotinate by H+-monocarboxylate transporter at the inner blood-retinal barrier	Microvascular Research
Tadi, M.	2015	Learning-Induced Gene Expression in the Hippocampus Reveals a Role of Neuron-Astrocyte Metabolic Coupling in Long Term Memory	Plos One
Takada, T.	2016	Inhibition of monocarboxylate transporter 1 suppresses the proliferation of glioblastoma stem cells	Journal of Physiological Sciences
Takahashi, T.	2016	Decreased expression of monocarboxylate transporter 1 and 4 in the branching airway epithelium of nitrofen-induced congenital diaphragmatic hernia	Journal of Pediatric Surgery
Takebe, K.	2008	Histochemical demonstration of a monocarboxylate transporter in the mouse perineurium with special reference to GLUT1	Biomedical Research-Tokyo
Takebe, K.	2009	Cellular expression of a monocarboxylate transporter (MCT1) in the mammary gland and sebaceous gland of mice	Histochemistry and Cell Biology
Takebe, K.	2011	Intensified expressions of a monocarboxylate transporter in consistently renewing tissues of the mouse	Biomedical Research-Tokyo
Takimoto, M.	2014	Acute exercise increases brain region-specific expression of MCT1, MCT2, MCT4, GLUT1, and COX IV proteins	Journal of Applied Physiology
Takimoto, M.	2013	Possible involvement of AMPK in acute exercise-induced expression of monocarboxylate transporters MCT1 and MCT4 mRNA in fast-twitch skeletal muscle	Metabolism-Clinical and Experimental
Tanaka, Y.	2016	pH buffering of single rat skeletal muscle fibers in the in vivo environment	American Journal of Physiology-Regulatory Integrative and Comparative Physiology
Tang, C. Z.	2016	LDHA is a feedback activator of hypoxia inducible factor 1-alpha in ovarian cancer	International Journal of Clinical and Experimental Pathology
Tang, Y. Y.	2016	Silencing of CerS6 increases the invasion and glycolysis of melanoma WM35, WM451 and SK28 cell lines via increased GLUT1-induced downregulation of WNT5A	Oncology Reports
Tao, S. Y.	2017	Microbiome-Metabolome Responses to a High-Grain Diet Associated with the Hind-Gut Health of Goats	Frontiers in Microbiology
Tassone, P.	2018	Metformin Effects on Metabolic Coupling and Tumor Growth in Oral Cavity Squamous Cell Carcinoma Coinjection Xenografts	Otolaryngology-Head and Neck Surgery
Tateno, C.	2011	Growth Hormone-Dependent Pathogenesis of Human Hepatic Steatosis in a Novel Mouse Model Bearing a Human Hepatocyte-Repopulated Liver	Endocrinology
Tavares, S.	2010	The effect of folate status on the uptake of physiologically relevant compounds by Caco-2 cells	European Journal of Pharmacology
Theriault, M.	2018	Function-Related Protein Expression in Fuchs Endothelial Corneal Dystrophy Cells and Tissue Models	American Journal of Pathology
Thiesen, L.	2015	In Vitro and In Vivo Evidence for Active Brain Uptake of the GHB Analog HOCPCA by the Monocarboxylate Transporter Subtype 1	Journal of Pharmacology and Experimental Therapeutics
Thomas, C.	2012	Metabolic and respiratory adaptations during intense exercise following long-sprint training of short duration	European Journal of Applied Physiology
Thomas, M.	2011	Carbohydrate Metabolism Is Essential for the Colonization of Streptococcus thermophilus in the Digestive Tract of Gnotobiotic Rats	Plos One
Tobina, T.	2009	The Utilization of a Biopsy Needle to Obtain Small Muscle Tissue Specimens to Analyze the Gene and Protein Expression	Journal of Surgical Research
Toda, K.	2016	Enhancement of energy production by black ginger extract containing polymethoxy flavonoids in myocytes through improving glucose, lactic acid and lipid metabolism	Journal of Natural Medicines
Tokar, D.	2017	Characterization of the Expression of Basigin Gene Products Within the Pineal Gland of Mice	Cellular and Molecular Neurobiology
Tomlinson, L.	2018	Prefrontal cortex NG2 glia undergo a developmental switch in their responsiveness to exercise	Developmental Neurobiology
Tseng, Y. C.	2014	Brain functioning under acute hypothermic stress supported by dynamic monocarboxylate utilization and transport in ectothermic fish	Frontiers in Zoology
Tudela, C. V.	2015	Down-regulation of monocarboxylate transporter 1 (MCT1) gene expression in the colon of piglets is linked to bacterial protein fermentation and pro-inflammatory cytokine-mediated signalling	British Journal of Nutrition
Turner, T. L.	2016	Lactic acid production from cellobiose and xylose by engineered Saccharomyces cerevisiae	Biotechnology and Bioengineering
Tyler, R. E.	2012	Unassembled CD147 is an endogenous endoplasmic reticulum-associated degradation substrate	Molecular Biology of the Cell
Uchida, Y.	2015	Quantitative targeted absolute proteomics for 28 human transporters in plasma membrane of Caco-2 cell monolayer cultured for 2, 3, and 4 weeks	Drug Metabolism and Pharmacokinetics
Uhernik, A. L.	2014	Regulation of Monocarboxylic Acid Transporter-1 by cAMP Dependent Vesicular Trafficking in Brain Microvascular Endothelial Cells	Plos One
Uhernik, A. L.	2011	Control of MCT1 function in cerebrovascular endothelial cells by intracellular pH	Brain Research
Unezaki, S.	2014	Involvement of Na-x sodium channel in peripheral nerve regeneration via lactate signaling	European Journal of Neuroscience
Vallee, A.	2018	Vasculogenesis and angiogenesis initiation under normoxic conditions through Wnt/beta-catenin pathway in gliomas	Reviews in the Neurosciences
Vallee, A.	2018	Aerobic glycolysis in amyotrophic ateral sclerosis and Huntington's disease	Reviews in the Neurosciences
van Hasselt, P.	2014	Monocarboxylate Transporter 1 Deficiency and Ketone Utilization	New England Journal of Medicine
Van Hee, V. F.	2017	Radiosynthesis and validation of (+/-)- F-18 -3-fluoro-2-hydroxypropionate ( F-18 -FLac) as a PET tracer of lactate to monitor MCT1-dependent lactate uptake in tumors	Oncotarget
van Rossum, H. M	2016	Requirements for Carnitine Shuttle-Mediated Translocation of Mitochondrial Acetyl Moieties to the Yeast Cytosol	Mbio
Van Rymenant, E.	2017	Chronic exposure to short-chain fatty acids modulates transport and metabolism of microbiome-derived phenolics in human intestinal cells	Journal of Nutritional Biochemistry
Vaz, C. V.	2016	Androgens enhance the glycolytic metabolism and lactate export in prostate cancer cells by modulating the expression of GLUT1, GLUT3, PFK, LDH and MCT4 genes	Journal of Cancer Research and Clinical Oncology
Vegran, F.	2011	Lactate Influx through the Endothelial Cell Monocarboxylate Transporter MCT1 Supports an NF-kappa B/IL-8 Pathway that Drives Tumor Angiogenesis	Cancer Research
Vellonen, K. S.	2010	Monocarboxylate transport in human corneal epithelium and cell lines	European Journal of Pharmaceutical Sciences
Venishetty, V. K	2013	beta-Hydroxybutyric acid grafted solid lipid nanoparticles: A novel strategy to improve drug delivery to brain	Nanomedicine-Nanotechnology Biology and Medicine
Venturelli, L.	2016	Glucose is a key driver for GLUT1-mediated nanoparticles internalization in breast cancer cells	Scientific Reports
Vergara-Jaque, A	2017	Iodide Binding in Sodium-Coupled Cotransporters	Journal of Chemical Information and Modeling
Verhoeven, H. A.	2012	Flow cytometric evaluation of the effects of 3-bromopyruvate (3BP) and dichloracetate (DCA) on THP-1 cells: a multiparameter analysis	Journal of Bioenergetics and Biomembranes
Verney, C.	2012	Microglial Reaction in Axonal Crossroads Is a Hallmark of Noncystic Periventricular White Matter Injury in Very Preterm Infants	Journal of Neuropathology and Experimental Neurology
Verstraete, M.	2013	Investigation of possible endogenous hypoxia markers in colorectal cancer	International Journal of Radiation Biology
Vijay, N.	2014	Role of Monocarboxylate Transporters in Drug Delivery to the Brain	Current Pharmaceutical Design
Vijay, N.	2015	A Novel Monocarboxylate Transporter Inhibitor as a Potential Treatment Strategy for gamma-Hydroxybutyric Acid Overdose	Pharmaceutical Research
Vinnakota, K. C.	2011	Kinetic Analysis and Design of Experiments to Identify the Catalytic Mechanism of the Monocarboxylate Transporter Isoforms 4 and 1	Biophysical Journal
Viswanath, P.	2016	Mutant IDH1 expression is associated with down-regulation of monocarboxylate transporters	Oncotarget
Voelxen, N. F.	2018	Comparative metabolic analysis in head and neck cancer and the normal gingiva	Clinical Oral Investigations
Volianitis, S.	2008	The cerebral metabolic ratio is not affected by oxygen availability during maximal exercise in humans	Journal of Physiology-London
Vooturi, S. K.	2012	Transporter Targeted Gatifloxacin Prodrugs: Synthesis, Permeability, and Topical Ocular Delivery	Molecular Pharmaceutics
Vorup, J.	2016	Effect of speed endurance and strength training on performance, running economy and muscular adaptations in endurance-trained runners	European Journal of Applied Physiology
Wagner, W.	2016	Lactate Stimulates IL-4 and IL-13 Production in Activated HuT-78 T Lymphocytes Through a Process That Involves Monocarboxylate Transporters and Protein Hyperacetylation	Journal of Interferon and Cytokine Research
Walters, D. K.	2013	CD147 regulates the expression of MCT1 and lactate export in multiple myeloma cells	Cell Cycle
Wang, C. L.	2017	MACC1 mediates chemotherapy sensitivity of 5-FU and cisplatin via regulating MCT1 expression in gastric cancer	Biochemical and Biophysical Research Communications
Wang, G.	2016	Sputum mast cell subtypes relate to eosinophilia and corticosteroid response in asthma	European Respiratory Journal
Wang, H.	2015	Preparation of tetrasubstituted pyrimido 4,5-d pyrimidine diones	Tetrahedron Letters
Wang, H.	2014	Synthesis and Structure Activity Relationships of Pteridine Dione and Trione Monocarboxylate Transporter 1 Inhibitors	Journal of Medicinal Chemistry
Wang, J. W.	2018	Alfalfa-containing diets alter luminal microbiota structure and short chain fatty acid sensing in the caecal mucosa of pigs	Journal of Animal Science and Biotechnology
Wang, P.	2016	Time-dependent homeostasis between glucose uptake and consumption in astrocytes exposed to CoCl2 treatment	Molecular Medicine Reports
Wang, Q.	2015	Exploring the quantitative relationship between metabolism and enzymatic phenotype by physiological modeling of glucose metabolism and lactate oxidation in solid tumors	Physics in Medicine and Biology
Wang, Q.	2008	Effects of L-Lactate and D-Mannitol on gamma-Hydroxybutyrate Toxicokinetics and Toxicodynamics in Rats	Drug Metabolism and Disposition
Wang, S. J.	2016	Cisplatin suppresses the growth and proliferation of breast and cervical cancer cell lines by inhibiting integrin beta 5-mediated glycolysis	American Journal of Cancer Research
Wang, X. D.	2008	Pharmacokinetic interaction between the flavonoid luteolin and gamma-hydroxybutyrate in rats: Potential involvement of monocarboxylate transporters	Aaps Journal
Wang, X. W.	2016	Transcriptome analysis of Bacillus coagulans P38, an efficient producer of L-lactic acid from cellulosic hydrolysate, in response to 2-furfural stress	Annals of Microbiology
Wang, Y.	2011	Monocarboxylate Transporter 2 and Stroke Severity in a Rodent Model of Sleep Apnea	Journal of Neuroscience
Wei, L. B.	2015	Lactate promotes PGE2 synthesis and gluconeogenesis in monocytes to benefit the growth of inflammation-associated colorectal tumor	Oncotarget
Weippert, M.	2016	Cardiac troponin T and echocardiographic dimensions after repeated sprint vs. moderate intensity continuous exercise in healthy young males	Scientific Reports
Welter, H.	2008	Expression of the monocarboxylate transporter 1 (MCT1) in cells of the porcine intestine	Cell Biology International
Whitaker-Menezes,D.	2011	Evidence for a stromal-epithelial "lactate shuttle" in human tumors MCT4 is a marker of oxidative stress in cancer-associated fibroblasts	Cell Cycle
Wilson, M. C.	2009	Studies on the DIDS-binding Site of Monocarboxylate Transporter 1 Suggest a Homology Model of the Open Conformation and a Plausible Translocation Cycle	Journal of Biological Chemistry
Winter, J.	2016	Adenine nucleotide translocase 1 overexpression protects cardiomyocytes against hypoxia via increased ERK1/2 and AKT activation	Cellular Signalling
Wood, I. S.	2011	Modulation of adipokine production, glucose uptake and lactate release in human adipocytes by small changes in oxygen tension	Pflugers Archiv-European Journal of Physiology
Woodward, A. D.	2012	Slowly digestible starch influences mRNA abundance of glucose and short-chain fatty acid transporters in the porcine distal intestinal tract	Journal of Animal Science
Wu, J.	2018	Stromal-epithelial lactate shuttle induced by tumor-derived interleukin-1 beta promotes cell proliferation in oral squamous cell carcinoma	International Journal of Molecular Medicine
Xu, J.	2013	Intracellular lactate signaling cascade in atrial remodeling of mitral valvular patients with atrial fibrillation	Journal of Cardiothoracic Surgery
Xu, J. P.	2010	Ghrelin improves disturbed myocardial energy metabolism in rats with heart failure induced by isoproterenol	Journal of Peptide Science
Xu, P.	2016	MicroRNA-340 Mediates Metabolic Shift in Oral Squamous Cell Carcinoma by Targeting Glucose Transporter-1	Journal of Oral and Maxillofacial Surgery
Xu, R. G.	2017	MCT1 promotes tumor progression through regulating epithelial-mesenchymal transition in pancreatic cancer	International Journal of Clinical and Experimental Pathology
Xu, X. B.	2017	Loss of Hippocampal Oligodendrocytes Contributes to the Deficit of Contextual Fear Learning in Adult Rats Experiencing Early Bisphenol A Exposure	Molecular Neurobiology
Yadav, S.	2017	Antitumor and chemosensitizing action of 3-bromopyruvate: Implication of deregulated metabolism	Chemico-Biological Interactions
Yamagata, K.	2008	Nitric oxide reduces Astrocytic lactate production and induces neuronal vulnerability in stroke-prone spontaneously hypertensive rats	Glia
Yan, C. X.	2015	MCT1 promotes the cisplatin-resistance by antagonizing Fas in epithelial ovarian cancer	International Journal of Clinical and Experimental Pathology
Yan, L.	2014	Dietary modulation of the expression of genes involved in short-chain fatty acid absorption in the rumen epithelium is related to short-chain fatty acid concentration and pH in the rumen of goats	Journal of Dairy Science
Yanase, H.	2008	Cellular expression of a sodium-dependent monocarboxylate transporter (Slc5a8) and the MCT family in the mouse kidney	Histochemistry and Cell Biology
Yang, H.	2013	Overexpression of CD147 in ovarian cancer is initiated by the hypoxic microenvironment	Cell Biology International
Yang, T.	2018	Butyrate regulates inflammatory cytokine expression without affecting oxidative respiration in primary astrocytes from spontaneously hypertensive rats	Physiological Reports
Yaromina, A.	2012	Effects of three modifiers of glycolysis on ATP, lactate, hypoxia, and growth in human tumor cell lines in vivo	Strahlentherapie Und Onkologie
Yosef, N.	2013	An Immortalized Human Blood-Nerve Barrier Endothelial Cell Line for In Vitro Permeability Studies	Cellular and Molecular Neurobiology
Yoshida, S.	2016	Comprehensive proteome analysis of brush border membrane fraction of ileum of ezrin knockdown mice	Biomedical Research-Tokyo
Yoshida, T.	2011	CITED2 is activated in ulcerative colitis and induces p53-dependent apoptosis in response to butyric acid	Journal of Gastroenterology
Yoshimura, K.	2011	Monocarboxylate Transporter-1 Is Required for Cell Death in Mouse Chondrocytic ATDC5 Cells Exposed to Interleukin-1 beta via Late Phase Activation of Nuclear Factor kappa B and Expression of Phagocyte-type NADPH Oxidase	Journal of Biological Chemistry
Yu, C. P.	2013	A Chinese herb formula decreases the monocarboxylate transporter-mediated absorption of valproic acid in rats	Phytomedicine
Yu, X.	2016	Three-dimensional pore structure and carbon distribution of macroaggregates in biochar-amended soil	European Journal of Soil Science
Yu, X. L.	2016	Micrometer-scale internal structure and element distribution of Fe-Mn nodules in Quaternary red earth of Eastern China	Journal of Soils and Sediments
Zeis, T.	2015	Metabolic gene expression changes in astrocytes in Multiple Sclerosis cerebral cortex are indicative of immune-mediated signaling	Brain Behavior and Immunity
Zeitz, J. O.	2016	Conjugated linoleic acid influences the metabolism of tocopherol in lactating rats but has little effect on tissue tocopherol concentrations in pups	Lipids in Health and Disease
Zeng, L.	2016	Wortmannin influences hypoxia-inducible factor-1 alpha expression and glycolysis in esophageal carcinoma cells	World Journal of Gastroenterology
Zhan, K.	2018	Effect of short-chain fatty acids on the expression of genes involved in short-chain fatty acid transporters and inflammatory response in goat jejunum epithelial cells	In Vitro Cellular & Developmental Biology-Animal
Zhang, C. Z.	2018	Astragaloside IV reverses MNNG-induced precancerous lesions of gastric carcinoma in rats: Regulation on glycolysis through miRNA-34a/LDHA pathway	Phytotherapy Research
Zhang, C. Z.	2016	Role of Muscarinic Acetylcholine Receptor-2 in the Cerebellar Cortex in Cardiovascular Modulation in Anaesthetized Rats	Neurochemical Research
Zhang, G. H.	2009	A Comparative Study of the Effects of Erabu Sea Snake (Laticauda semifasciata) Lipids, Green Tea Extract and Conjugated Linoleic Acid on the Swimming Endurance of Mice	International Journal for Vitamin and Nutrition Research
Zhang, G. H.	2010	Effect of Dietary Lipid Type on the Enhancement of Swimming Endurance of Mice by L-Lactic Acid	Food Science and Technology Research
Zhang, G. M.	2018	MCT1 regulates aggressive and metabolic phenotypes in bladder cancer	Journal of Cancer
Zhang, M.	2017	Monocarboxylate Transporter 1 in the Medial Prefrontal Cortex Developmentally Expresses in Oligodendrocytes and Associates with Neuronal Amounts	Molecular Neurobiology
Zhang, P.	2018	Downregulation of monocarboxylate transporter 1 inhibits the invasion and migration through suppression of the PI3K/Akt signaling pathway in human nasopharyngeal carcinoma cells	Journal of Bioenergetics and Biomembranes
Zhang, S.	2017	Physiological and biochemical aspects of methionine isomers and a methionine analogue in broilers	Poultry Science
Zhang, S.	2016	Effects of cerebral glucose levels in infarct areas on stroke injury mediated by blood glucose changes	Rsc Advances
Zhang, W.	2016	RPS7 inhibits colorectal cancer growth via decreasing HIF-1a-mediated glycolysis	Oncotarget
Zhang, Y.	2016	Inhibition of Lactate Transport Erases Drug Memory and Prevents Drug Relapse	Biological Psychiatry
Zhang, Z. Y.	2017	Inner Blood-Retinal Barrier Dominantly Expresses Breast Cancer Resistance Protein: Comparative Quantitative Targeted Absolute Proteomics Study of CNS Barriers in Pig	Molecular Pharmaceutics
Zhao, X.	2014	Clostridium butyricum reduce lipogenesis through bacterial wall components and butyrate	Applied Microbiology and Biotechnology
Zhao, Z. Q.	2014	Downregulation of MCT1 inhibits tumor growth, metastasis and enhances chemotherapeutic efficacy in osteosarcoma through regulation of the NF-kappa B pathway	Cancer Letters
Zheng, M.	2014	Expression of a monocarboxylate transporter in reticular cells of the mouse lymph node and its involvement in the uptake of exogenous particles	Biomedical Research-Tokyo
Zheng, M.	2016	Immunohistochemical localization of fatty acid transporters and MCT1 in the sebaceous glands of mouse skin	Biomedical Research-Tokyo
Zhou, J.	2017	Temporal changes in cortical and hippocampal expression of genes important for Brain glucose Metabolism Following controlled cortical impact injury in Mice	Frontiers in Endocrinology
Zhou, P.	2018	Monocarboxylate transporter 1 and the vulnerability of oligodendrocyte lineage cells to metabolic stresses	Cns Neuroscience & Therapeutics
Zhu, X.	2014	CD147: A Novel Modulator of Inflammatory and Immune Disorders	Current Medicinal Chemistry
Zhu, Y.	2013	MCT1 and MCT4 Expression During Myocardial Ischemic-Reperfusion Injury in the Isolated Rat Heart	Cellular Physiology and Biochemistry
Ziegler, K.	2016	Butyric acid increases transepithelial transport of ferulic acid through upregulation of the monocarboxylate transporters SLC16A1 (MCT1) and SLC16A3 (MCT4)	Archives of Biochemistry and Biophysics
Zuo, L. G.	2016	Mesenteric Adipocyte Dysfunction in Crohn's Disease is Associated with Hypoxia	Inflammatory Bowel Diseases
Zuo, R. J.	2015	Warburg-like Glycolysis and Lactate Shuttle in Mouse Decidua during Early Pregnancy	Journal of Biological Chemistry
Zupancic, O.	2016	Development and in vitro characterisation of an oral self-emulsifying delivery system for daptomycin	European Journal of Pharmaceutical Sciences
